# Supplementary material for: Getting over the hurdles to save lives: Incorporating perceived barriers into theory of planned behaviour (TPB) model to predict stated intention among Hong Kong trained laymen
Source: PLoS One. 2026 Jun 4;21(6):e0350392. doi: 10.1371/journal.pone.0350392 (PMC13235877; doi:10.1371/journal.pone.0350392)
Supplement: S3 Table — (XLSX) [file pone.0350392.s003.xlsx]

## Sheet: CPRTPB_Layman adult trained_678
Gender	Age	Education	Personal onthly income	Int1	Int2	Att1	Att2	Att3	Att4	SN1	SN2	SN3	SN4	SN5	PBC1	PBC2	PBC3	PBC4	PRB1	PRB2	Infection	CB1	CB2
Male	41-64	Primary school	<HK$15,001	3	3	3	3	3	3	3	3	3	3	3	3	3	3	3	1	1	1	1	1
Male	41-64	Primary school	<HK$15,001	3	3	4	3	3	3	3	3	3	3	3	3	2	2	3	1	1	3	1	1
Female	18-25	Secondary school	<HK$15,001	2	1	4	4	3	4	1	2	1	1	1	1	1	1	1	4	3	1	0	0
Male	18-25	Secondary school	<HK$15,001	3	3	4	3	3	3	2	2	2	2	1	3	4	2	2	3	3	3	0	0
Female	18-25	Secondary school	<HK$15,001	2	3	4	4	4	4	3	3	3	2	3	2	3	2	2	3	3	1	0	0
Female	18-25	Secondary school	<HK$15,001	3	3	4	3	3	3	1	3	4	3	2	3	3	3	2	2	3	2	0	0
Female	18-25	Secondary school	<HK$15,001	1	3	4	4	4	4	2	2	2	3	3	3	3	3	3	3	1	0	0	0
Male	18-25	Secondary school	<HK$15,001	1	2	3	3	3	4	3	2	2	2	2	3	3	2	2	3	4	1	0	0
Male	18-25	Secondary school	<HK$15,001	3	4	4	2	3	4	3	4	4	3	2	4	4	4	3	3	3	1	0	0
Male	18-25	Secondary school	<HK$15,001	1	4	4	4	4	4	1	4	4	1	0	3	3	3	2	1	4	0	0	0
Female	18-25	Secondary school	<HK$15,001	1	0	4	4	2	3	2	2	2	3	3	1	0	0	0	4	3	1	0	0
Male	18-25	Secondary school	<HK$15,001	2	3	4	4	2	4	3	3	3	3	2	2	3	2	1	3	2	0	0	0
Male	18-25	Secondary school	<HK$15,001	1	2	4	4	4	4	3	3	3	3	3	2	2	2	3	3	2	1	2	0
Male	18-25	Secondary school	<HK$15,001	2	3	4	4	3	4	3	3	3	3	2	1	2	2	1	3	1	0	0	1
Male	18-25	Secondary school	<HK$15,001	3	3	4	3	3	4	2	2	2	3	3	2	3	3	3	3	3	2	0	1
Male	18-25	Secondary school	<HK$15,001	3	2	4	4	3	3	3	3	4	3	3	2	2	2	3	4	2	0	0	1
Female	18-25	Secondary school	<HK$15,001	1	1	4	4	2	4	2	2	2	2	2	1	3	1	1	3	3	2	0	1
Male	18-25	Secondary school	<HK$15,001	3	3	4	4	2	4	3	3	3	3	3	2	2	2	2	3	2	0	0	1
Female	18-25	Secondary school	<HK$15,001	0	3	4	4	2	4	4	3	3	2	3	3	3	3	3	2	2	4	1	1
Male	18-25	Secondary school	<HK$15,001	1	3	3	3	3	3	3	3	3	3	3	3	3	3	2	3	3	1	1	1
Female	18-25	Secondary school	<HK$15,001	3	3	4	4	4	4	4	4	4	2	4	3	3	3	1	1	1	1	1	1
Male	18-25	Secondary school	<HK$15,001	3	4	3	3	3	3	3	3	3	3	3	3	3	3	3	3	3	2	1	1
Female	18-25	Secondary school	<HK$15,001	3	3	4	4	4	4	4	4	4	4	4	3	4	3	3	4	3	3	1	1
Female	18-25	Secondary school	<HK$15,001	0	0	4	4	4	4	1	1	1	3	4	1	1	1	1	1	1	4	1	1
Female	18-25	Secondary school	<HK$15,001	1	1	3	3	3	3	2	2	2	2	2	1	3	1	1	3	3	1	1	1
Male	18-25	Secondary school	<HK$15,001	2	2	4	4	3	4	2	2	2	4	4	3	2	2	2	4	4	4	1	1
Female	18-25	Secondary school	<HK$15,001	0	0	4	3	3	4	0	0	0	0	0	1	1	0	0	4	4	2	1	1
Female	18-25	Secondary school	<HK$15,001	2	2	3	3	4	4	4	4	4	4	4	2	2	1	2	4	4	1	2	1
Female	18-25	Secondary school	<HK$15,001	0	0	4	4	4	4	4	4	4	4	4	2	1	3	3	3	1	3	2	1
Female	18-25	Secondary school	<HK$15,001	3	3	4	4	3	4	3	3	3	3	3	2	1	2	3	3	3	3	2	1
Male	18-25	Secondary school	<HK$15,001	3	4	4	3	2	4	3	3	3	2	2	3	3	2	2	3	3	2	0	2
Male	18-25	Secondary school	<HK$15,001	3	2	4	4	3	3	3	3	4	3	4	2	2	2	2	3	4	2	0	2
Female	18-25	Secondary school	<HK$15,001	2	0	4	4	3	4	2	2	2	2	2	1	1	1	1	3	3	2	1	2
Female	18-25	Secondary school	<HK$15,001	3	2	3	2	2	3	2	2	2	2	2	2	2	2	2	3	3	3	2	2
Male	26-40	Secondary school	<HK$15,001	1	2	4	3	2	4	3	3	3	2	3	3	2	3	4	1	0	0	0	0
Female	41-64	Secondary school	<HK$15,001	2	1	4	4	1	4	2	2	2	2	2	2	3	3	3	1	1	1	0	0
Female	41-64	Secondary school	<HK$15,001	3	0	4	2	3	4	2	2	2	3	2	4	2	3	3	1	3	2	1	0
Male	41-64	Secondary school	<HK$15,001	2	2	3	3	2	3	2	2	2	2	2	1	2	1	2	2	3	2	0	1
Female	41-64	Secondary school	<HK$15,001	3	4	4	4	4	4	3	3	3	3	3	4	4	4	4	1	1	1	1	1
Male	41-64	Secondary school	<HK$15,001	3	3	3	4	4	4	2	2	2	3	3	2	2	2	2	3	2	2	1	1
Male	41-64	Secondary school	<HK$15,001	1	1	3	1	3	4	3	3	3	3	3	3	3	3	4	1	1	3	1	1
Female	41-64	Secondary school	<HK$15,001	0	0	3	3	2	3	2	2	2	3	3	2	2	2	2	2	3	2	1	1
Male	41-64	Secondary school	<HK$15,001	0	0	2	2	1	1	1	1	1	2	1	2	2	1	1	3	2	3	1	1
Female	41-64	Secondary school	<HK$15,001	3	1	4	4	3	4	3	3	4	3	3	2	3	3	3	3	1	3	3	1
Male	41-64	Secondary school	<HK$15,001	1	1	2	2	2	4	1	1	1	1	1	1	2	2	2	3	2	3	3	1
Male	41-64	Secondary school	<HK$15,001	3	4	4	4	3	4	3	3	3	3	3	4	4	4	4	1	1	2	0	3
Female	18-25	Diploma or Bachelor’s degree	<HK$15,001	3	3	3	3	3	4	3	3	3	3	3	3	3	3	3	2	3	0	0	0
Female	18-25	Diploma or Bachelor’s degree	<HK$15,001	2	2	4	4	3	4	2	2	2	2	2	2	1	0	1	3	2	1	0	0
Male	18-25	Diploma or Bachelor’s degree	<HK$15,001	4	4	4	4	4	4	4	4	4	4	4	2	3	3	4	3	3	3	0	0
Male	18-25	Diploma or Bachelor’s degree	<HK$15,001	4	4	4	4	4	4	3	3	4	3	3	3	4	3	4	1	1	2	0	0
Female	18-25	Diploma or Bachelor’s degree	<HK$15,001	2	2	4	3	3	4	3	3	3	3	3	2	3	3	2	1	1	1	0	0
Female	18-25	Diploma or Bachelor’s degree	<HK$15,001	3	2	4	3	3	4	3	3	3	2	2	3	3	3	2	3	3	2	0	0
Male	18-25	Diploma or Bachelor’s degree	<HK$15,001	2	3	4	4	3	3	2	2	2	2	2	2	3	3	2	3	3	1	0	0
Female	18-25	Diploma or Bachelor’s degree	<HK$15,001	2	2	4	3	3	4	2	2	2	4	4	3	3	3	2	2	2	1	0	0
Male	18-25	Diploma or Bachelor’s degree	<HK$15,001	3	3	4	4	3	3	3	4	3	3	3	3	2	2	3	1	1	1	0	0
Male	18-25	Diploma or Bachelor’s degree	<HK$15,001	2	2	4	4	4	4	4	4	4	4	4	3	3	3	2	3	4	2	0	0
Male	18-25	Diploma or Bachelor’s degree	<HK$15,001	4	4	4	4	4	4	4	4	4	4	4	4	4	4	4	0	0	2	0	0
Male	18-25	Diploma or Bachelor’s degree	<HK$15,001	4	4	4	4	4	4	4	4	4	4	4	3	3	4	4	3	1	1	0	0
Male	18-25	Diploma or Bachelor’s degree	<HK$15,001	0	2	4	4	4	4	4	4	4	4	4	3	3	3	4	0	0	0	0	0
Female	18-25	Diploma or Bachelor’s degree	<HK$15,001	3	4	4	4	4	4	3	4	4	2	4	4	4	4	3	0	0	3	0	0
Female	18-25	Diploma or Bachelor’s degree	<HK$15,001	2	3	4	4	3	3	3	3	3	3	2	3	3	3	3	4	4	4	0	0
Female	18-25	Diploma or Bachelor’s degree	<HK$15,001	3	2	4	4	3	4	3	3	2	2	3	1	1	1	2	4	1	0	0	0
Female	18-25	Diploma or Bachelor’s degree	<HK$15,001	2	3	4	4	2	4	1	3	3	3	3	2	3	2	2	4	3	1	0	0
Female	18-25	Diploma or Bachelor’s degree	<HK$15,001	3	3	4	4	3	4	2	3	3	3	2	3	3	3	3	1	1	1	0	0
Male	18-25	Diploma or Bachelor’s degree	<HK$15,001	4	3	4	4	4	4	3	3	3	4	3	3	4	4	4	1	0	3	0	0
Female	18-25	Diploma or Bachelor’s degree	<HK$15,001	4	4	4	4	3	4	4	4	4	4	3	4	4	4	4	0	0	0	0	0
Female	18-25	Diploma or Bachelor’s degree	<HK$15,001	2	3	4	4	3	4	3	4	4	3	3	3	3	4	3	3	1	3	0	0
Female	18-25	Diploma or Bachelor’s degree	<HK$15,001	3	3	4	4	4	4	3	4	2	2	2	4	4	4	3	1	1	0	0	0
Male	18-25	Diploma or Bachelor’s degree	<HK$15,001	1	1	4	4	3	4	2	2	2	2	2	3	3	2	3	3	3	1	0	0
Female	18-25	Diploma or Bachelor’s degree	<HK$15,001	2	3	4	4	1	4	2	3	4	3	3	2	3	2	3	2	2	1	0	0
Female	18-25	Diploma or Bachelor’s degree	<HK$15,001	3	3	4	4	3	4	2	3	3	2	3	3	3	3	3	3	3	0	0	0
Female	18-25	Diploma or Bachelor’s degree	<HK$15,001	2	2	4	4	2	4	3	3	3	3	3	3	3	2	2	3	3	1	0	0
Male	18-25	Diploma or Bachelor’s degree	<HK$15,001	3	4	4	4	4	4	4	4	4	4	4	3	3	3	3	1	0	2	0	0
Male	18-25	Diploma or Bachelor’s degree	<HK$15,001	3	4	4	3	4	4	3	3	4	4	3	4	3	3	3	1	1	3	0	0
Female	18-25	Diploma or Bachelor’s degree	<HK$15,001	1	3	3	3	3	4	3	3	3	3	3	2	2	2	2	3	3	1	0	0
Female	18-25	Diploma or Bachelor’s degree	<HK$15,001	1	1	4	4	2	4	3	3	3	2	2	2	2	2	1	3	3	1	0	0
Male	18-25	Diploma or Bachelor’s degree	<HK$15,001	3	3	4	4	2	4	3	3	4	3	1	3	4	4	4	3	4	3	0	0
Male	18-25	Diploma or Bachelor’s degree	<HK$15,001	3	1	4	4	4	4	4	4	4	4	4	3	4	3	3	3	3	1	0	0
Male	18-25	Diploma or Bachelor’s degree	<HK$15,001	4	4	4	4	4	4	3	3	4	3	2	3	3	3	3	3	3	2	0	0
Female	18-25	Diploma or Bachelor’s degree	<HK$15,001	3	3	4	4	4	4	2	4	4	4	3	3	3	3	2	3	4	0	0	0
Female	18-25	Diploma or Bachelor’s degree	<HK$15,001	3	0	4	4	4	4	4	4	4	3	3	2	3	3	2	2	3	2	0	0
Male	18-25	Diploma or Bachelor’s degree	<HK$15,001	2	2	3	4	2	3	2	2	2	2	2	0	0	0	1	4	4	0	0	0
Female	18-25	Diploma or Bachelor’s degree	<HK$15,001	1	1	4	4	3	4	2	2	2	2	2	1	1	1	1	4	4	2	0	0
Male	18-25	Diploma or Bachelor’s degree	<HK$15,001	0	0	4	4	2	4	3	3	3	3	3	3	3	1	0	2	1	0	0	0
Male	18-25	Diploma or Bachelor’s degree	<HK$15,001	4	4	4	4	4	4	3	3	3	3	3	4	4	4	4	1	0	1	0	0
Male	18-25	Diploma or Bachelor’s degree	<HK$15,001	4	4	4	4	4	4	4	4	4	4	4	4	4	4	4	1	1	1	0	0
Female	18-25	Diploma or Bachelor’s degree	<HK$15,001	1	2	4	4	3	3	1	1	1	0	0	2	3	1	1	4	2	1	0	0
Male	18-25	Diploma or Bachelor’s degree	<HK$15,001	3	3	4	4	4	4	4	4	4	4	4	4	0	0	4	3	4	0	0	0
Female	18-25	Diploma or Bachelor’s degree	<HK$15,001	4	4	4	4	2	4	4	4	4	4	4	4	4	4	4	3	3	0	0	0
Female	18-25	Diploma or Bachelor’s degree	<HK$15,001	3	2	4	4	3	4	3	3	4	3	4	2	3	3	1	3	3	0	0	0
Female	18-25	Diploma or Bachelor’s degree	<HK$15,001	2	0	4	4	4	4	1	3	4	3	4	2	1	1	1	4	2	1	0	0
Female	18-25	Diploma or Bachelor’s degree	<HK$15,001	2	4	4	4	4	4	3	3	3	3	3	2	2	2	2	3	3	0	0	0
Female	18-25	Diploma or Bachelor’s degree	<HK$15,001	2	0	4	4	2	4	0	0	0	0	0	0	1	0	0	4	4	4	0	0
Male	18-25	Diploma or Bachelor’s degree	<HK$15,001	2	1	3	3	2	4	3	4	4	2	2	3	3	3	1	3	1	0	0	0
Female	18-25	Diploma or Bachelor’s degree	<HK$15,001	1	1	4	3	1	4	3	3	3	3	4	2	3	1	1	3	3	2	0	0
Male	18-25	Diploma or Bachelor’s degree	<HK$15,001	1	1	4	2	1	3	3	3	3	3	3	2	2	2	1	3	3	1	0	0
Female	18-25	Diploma or Bachelor’s degree	<HK$15,001	3	3	4	3	3	3	3	3	3	3	3	2	3	3	3	2	1	1	0	0
Female	18-25	Diploma or Bachelor’s degree	<HK$15,001	2	2	4	4	4	4	4	4	4	4	2	4	2	2	2	1	2	0	0	0
Female	18-25	Diploma or Bachelor’s degree	<HK$15,001	2	2	4	4	2	4	4	4	4	4	4	4	4	3	1	4	4	1	0	0
Male	18-25	Diploma or Bachelor’s degree	<HK$15,001	1	0	4	4	3	4	3	3	3	3	3	1	0	0	0	3	4	0	0	0
Female	18-25	Diploma or Bachelor’s degree	<HK$15,001	1	1	3	3	2	3	0	2	2	3	2	2	1	1	0	3	3	2	0	0
Male	18-25	Diploma or Bachelor’s degree	<HK$15,001	2	2	4	4	4	4	3	3	3	3	3	3	3	3	3	1	0	0	0	0
Male	18-25	Diploma or Bachelor’s degree	<HK$15,001	1	1	4	3	3	3	1	1	1	1	3	3	2	1	2	3	4	1	0	0
Female	18-25	Diploma or Bachelor’s degree	<HK$15,001	3	4	4	4	4	4	3	0	3	4	3	3	1	0	0	0	0	1	0	0
Female	18-25	Diploma or Bachelor’s degree	<HK$15,001	2	3	4	4	3	4	2	2	2	3	3	2	2	2	2	3	3	3	0	0
Male	18-25	Diploma or Bachelor’s degree	<HK$15,001	1	1	4	4	4	4	2	3	3	2	1	3	3	3	2	1	3	0	0	0
Female	18-25	Diploma or Bachelor’s degree	<HK$15,001	4	4	4	4	4	4	4	4	3	2	2	3	3	2	3	3	2	2	0	0
Male	18-25	Diploma or Bachelor’s degree	<HK$15,001	2	1	4	4	3	4	3	3	3	2	2	1	0	0	0	3	2	1	0	0
Male	18-25	Diploma or Bachelor’s degree	<HK$15,001	4	4	4	4	4	4	4	4	4	4	4	4	4	4	4	3	2	3	1	0
Female	18-25	Diploma or Bachelor’s degree	<HK$15,001	2	3	4	3	3	3	3	4	3	4	2	1	3	2	1	4	3	2	1	0
Male	18-25	Diploma or Bachelor’s degree	<HK$15,001	3	3	4	4	4	4	4	4	4	3	4	3	3	4	2	2	2	2	1	0
Female	18-25	Diploma or Bachelor’s degree	<HK$15,001	1	1	4	4	1	4	1	1	1	2	1	1	2	2	2	4	4	1	1	0
Female	18-25	Diploma or Bachelor’s degree	<HK$15,001	3	3	4	4	4	4	4	4	4	2	2	2	2	2	3	1	3	0	1	0
Female	18-25	Diploma or Bachelor’s degree	<HK$15,001	3	3	4	4	4	4	3	3	3	3	3	1	3	3	1	3	1	1	1	0
Female	18-25	Diploma or Bachelor’s degree	<HK$15,001	3	3	4	4	4	4	1	4	4	3	3	2	3	3	3	1	3	3	1	0
Female	18-25	Diploma or Bachelor’s degree	<HK$15,001	2	2	3	4	3	3	2	2	3	1	2	1	2	1	0	2	1	1	1	0
Male	18-25	Diploma or Bachelor’s degree	<HK$15,001	3	4	4	4	4	4	4	4	4	4	3	4	4	4	4	1	0	2	2	0
Male	18-25	Diploma or Bachelor’s degree	<HK$15,001	2	3	4	4	4	4	2	3	3	3	2	4	3	2	2	1	3	1	3	0
Female	18-25	Diploma or Bachelor’s degree	<HK$15,001	3	3	4	4	4	4	1	3	3	3	3	2	3	2	2	1	3	2	0	1
Female	18-25	Diploma or Bachelor’s degree	<HK$15,001	3	2	4	4	3	4	1	1	3	3	2	1	2	1	1	3	1	1	0	1
Male	18-25	Diploma or Bachelor’s degree	<HK$15,001	3	4	4	4	4	4	4	4	4	2	3	4	4	3	3	1	0	2	0	1
Female	18-25	Diploma or Bachelor’s degree	<HK$15,001	3	4	4	4	4	4	4	4	4	4	4	4	4	4	4	3	2	3	0	1
Female	18-25	Diploma or Bachelor’s degree	<HK$15,001	3	3	4	4	3	4	3	3	3	4	3	3	3	3	2	3	3	1	0	1
Female	18-25	Diploma or Bachelor’s degree	<HK$15,001	2	2	3	3	3	3	2	2	2	3	2	2	3	3	2	2	3	1	0	1
Male	18-25	Diploma or Bachelor’s degree	<HK$15,001	2	2	4	4	3	4	3	3	3	3	3	3	3	3	3	1	3	1	0	1
Female	18-25	Diploma or Bachelor’s degree	<HK$15,001	2	3	4	3	3	4	2	3	4	4	2	2	2	2	1	3	3	1	0	1
Female	18-25	Diploma or Bachelor’s degree	<HK$15,001	2	2	4	3	2	3	3	3	3	3	3	2	3	3	1	1	2	2	0	1
Female	18-25	Diploma or Bachelor’s degree	<HK$15,001	4	2	4	3	1	4	2	3	3	4	2	2	2	2	2	3	3	0	0	1
Female	18-25	Diploma or Bachelor’s degree	<HK$15,001	3	3	4	4	4	4	3	4	4	4	4	3	3	3	3	1	2	1	0	1
Male	18-25	Diploma or Bachelor’s degree	<HK$15,001	3	3	3	4	3	4	2	2	3	2	2	3	3	3	2	3	3	1	0	1
Female	18-25	Diploma or Bachelor’s degree	<HK$15,001	2	2	3	4	3	4	2	2	3	3	3	1	2	1	2	3	1	1	0	1
Female	18-25	Diploma or Bachelor’s degree	<HK$15,001	2	3	4	4	3	4	3	3	3	3	2	2	3	2	2	4	3	1	0	1
Female	18-25	Diploma or Bachelor’s degree	<HK$15,001	0	0	4	2	3	4	3	3	3	3	3	3	3	3	3	2	3	1	0	1
Female	18-25	Diploma or Bachelor’s degree	<HK$15,001	1	1	3	2	2	4	3	3	3	4	1	3	2	2	3	3	3	1	0	1
Male	18-25	Diploma or Bachelor’s degree	<HK$15,001	3	3	4	4	3	4	3	4	4	3	3	4	4	4	4	3	1	1	0	1
Female	18-25	Diploma or Bachelor’s degree	<HK$15,001	1	0	4	3	3	4	2	2	2	2	1	0	0	1	0	3	3	0	0	1
Female	18-25	Diploma or Bachelor’s degree	<HK$15,001	3	3	4	4	3	4	3	3	3	3	3	4	4	4	4	2	1	1	0	1
Male	18-25	Diploma or Bachelor’s degree	<HK$15,001	3	3	4	4	4	4	3	3	3	1	1	3	3	3	3	3	1	1	0	1
Male	18-25	Diploma or Bachelor’s degree	<HK$15,001	2	3	3	3	4	3	2	2	2	2	2	2	2	2	2	4	4	4	0	1
Female	18-25	Diploma or Bachelor’s degree	<HK$15,001	3	3	4	4	4	4	3	3	3	3	3	3	3	3	3	1	1	0	0	1
Male	18-25	Diploma or Bachelor’s degree	<HK$15,001	4	3	4	4	4	4	2	4	4	4	3	3	4	4	4	2	1	0	0	1
Female	18-25	Diploma or Bachelor’s degree	<HK$15,001	2	2	4	4	2	4	3	2	2	4	2	2	2	2	2	1	2	1	0	1
Female	18-25	Diploma or Bachelor’s degree	<HK$15,001	0	1	4	4	3	4	3	3	3	3	2	1	1	0	1	4	3	3	0	1
Female	18-25	Diploma or Bachelor’s degree	<HK$15,001	1	0	4	3	2	3	3	3	3	3	3	1	2	2	1	2	2	1	1	1
Female	18-25	Diploma or Bachelor’s degree	<HK$15,001	2	1	4	3	4	4	4	4	4	4	4	2	2	2	2	3	3	2	1	1
Female	18-25	Diploma or Bachelor’s degree	<HK$15,001	2	2	3	3	3	4	2	2	2	2	2	1	1	1	1	3	2	2	1	1
Male	18-25	Diploma or Bachelor’s degree	<HK$15,001	4	3	3	3	3	3	3	3	3	3	3	3	3	3	3	3	3	1	1	1
Female	18-25	Diploma or Bachelor’s degree	<HK$15,001	1	1	4	4	2	2	2	3	3	2	2	2	2	1	1	4	4	1	1	1
Male	18-25	Diploma or Bachelor’s degree	<HK$15,001	3	3	4	4	3	4	3	3	3	3	3	2	3	3	3	2	2	2	1	1
Female	18-25	Diploma or Bachelor’s degree	<HK$15,001	3	1	3	4	1	4	3	2	3	3	3	3	3	3	3	2	1	1	1	1
Male	18-25	Diploma or Bachelor’s degree	<HK$15,001	3	3	3	3	3	3	3	3	3	3	3	3	3	3	3	1	2	1	1	1
Female	18-25	Diploma or Bachelor’s degree	<HK$15,001	2	3	3	3	3	3	2	2	2	2	1	3	3	2	2	3	2	2	1	1
Female	18-25	Diploma or Bachelor’s degree	<HK$15,001	3	3	4	4	3	4	2	2	3	2	2	2	3	3	3	3	2	2	1	1
Female	18-25	Diploma or Bachelor’s degree	<HK$15,001	3	3	3	3	1	3	2	2	2	2	2	3	3	3	2	3	3	3	1	1
Female	18-25	Diploma or Bachelor’s degree	<HK$15,001	3	3	4	4	2	4	3	3	4	4	4	2	2	2	3	3	4	3	1	1
Female	18-25	Diploma or Bachelor’s degree	<HK$15,001	2	2	4	4	3	4	3	3	3	3	3	2	2	2	2	3	3	2	1	1
Male	18-25	Diploma or Bachelor’s degree	<HK$15,001	3	3	4	3	3	3	2	2	3	3	3	3	3	3	2	3	3	2	1	1
Female	18-25	Diploma or Bachelor’s degree	<HK$15,001	3	3	3	3	3	3	3	3	3	2	2	3	3	3	2	3	3	1	1	1
Female	18-25	Diploma or Bachelor’s degree	<HK$15,001	3	3	4	4	4	4	3	3	3	3	3	3	3	3	3	2	2	3	1	1
Female	18-25	Diploma or Bachelor’s degree	<HK$15,001	1	2	3	3	2	3	1	1	1	3	3	2	2	2	1	3	3	3	1	1
Female	18-25	Diploma or Bachelor’s degree	<HK$15,001	2	2	4	4	4	4	2	4	3	4	3	2	2	1	1	3	3	2	1	1
Female	18-25	Diploma or Bachelor’s degree	<HK$15,001	3	2	4	2	3	4	3	3	3	4	3	3	3	3	2	4	4	2	1	1
Female	18-25	Diploma or Bachelor’s degree	<HK$15,001	4	3	4	4	2	2	3	3	3	3	3	3	3	3	3	3	2	1	1	1
Female	18-25	Diploma or Bachelor’s degree	<HK$15,001	3	3	4	4	1	4	1	2	3	2	2	2	3	2	3	3	3	3	1	1
Male	18-25	Diploma or Bachelor’s degree	<HK$15,001	4	4	4	4	3	4	4	4	4	4	4	3	3	3	3	2	3	2	1	1
Male	18-25	Diploma or Bachelor’s degree	<HK$15,001	3	3	4	4	3	3	3	3	3	3	2	3	3	3	4	3	3	2	1	1
Male	18-25	Diploma or Bachelor’s degree	<HK$15,001	1	2	4	4	3	4	3	3	3	3	3	1	1	1	1	3	3	1	1	1
Female	18-25	Diploma or Bachelor’s degree	<HK$15,001	1	1	3	3	3	3	3	3	3	3	3	1	1	1	1	4	4	2	1	1
Female	18-25	Diploma or Bachelor’s degree	<HK$15,001	3	3	3	3	3	3	3	3	3	3	3	3	3	3	2	1	1	1	1	1
Male	18-25	Diploma or Bachelor’s degree	<HK$15,001	4	3	4	4	4	4	2	3	3	4	4	4	4	4	4	1	3	1	1	1
Female	18-25	Diploma or Bachelor’s degree	<HK$15,001	1	1	3	3	2	4	2	2	2	2	2	1	1	1	2	3	3	3	1	1
Female	18-25	Diploma or Bachelor’s degree	<HK$15,001	3	3	3	3	3	3	3	3	3	3	3	3	3	2	3	2	1	1	1	1
Male	18-25	Diploma or Bachelor’s degree	<HK$15,001	2	2	3	3	3	3	2	2	2	2	2	1	1	1	1	3	3	1	1	1
Female	18-25	Diploma or Bachelor’s degree	<HK$15,001	3	3	3	3	3	3	3	3	3	2	2	3	3	3	2	3	3	3	1	1
Male	18-25	Diploma or Bachelor’s degree	<HK$15,001	4	4	4	3	4	4	4	4	4	4	4	4	4	4	4	2	2	2	1	1
Male	18-25	Diploma or Bachelor’s degree	<HK$15,001	4	1	4	4	4	4	2	2	2	2	2	2	3	3	3	1	1	1	1	1
Female	18-25	Diploma or Bachelor’s degree	<HK$15,001	2	2	4	4	4	4	2	2	2	2	2	3	2	2	2	2	3	2	1	1
Female	18-25	Diploma or Bachelor’s degree	<HK$15,001	3	2	3	3	3	3	4	4	4	4	3	1	1	1	1	3	3	1	1	1
Male	18-25	Diploma or Bachelor’s degree	<HK$15,001	3	1	3	4	3	4	3	4	3	1	3	1	3	1	1	3	4	1	1	1
Male	18-25	Diploma or Bachelor’s degree	<HK$15,001	2	2	3	2	3	3	1	2	2	2	2	2	2	2	1	3	3	3	1	1
Female	18-25	Diploma or Bachelor’s degree	<HK$15,001	3	2	4	3	2	4	3	3	3	3	3	1	2	2	2	3	2	2	1	1
Female	18-25	Diploma or Bachelor’s degree	<HK$15,001	1	1	3	3	2	3	1	1	1	2	2	0	1	0	1	3	3	1	1	1
Female	18-25	Diploma or Bachelor’s degree	<HK$15,001	1	1	4	4	3	4	3	3	2	3	2	1	1	1	1	3	4	3	1	1
Male	18-25	Diploma or Bachelor’s degree	<HK$15,001	1	1	3	1	3	4	3	3	3	3	2	3	3	3	1	3	3	1	1	1
Female	18-25	Diploma or Bachelor’s degree	<HK$15,001	1	1	4	4	2	4	2	2	2	2	2	3	2	2	2	3	4	4	1	1
Female	18-25	Diploma or Bachelor’s degree	<HK$15,001	1	1	4	4	3	4	2	3	2	3	2	2	1	0	1	4	4	1	1	1
Female	18-25	Diploma or Bachelor’s degree	<HK$15,001	2	3	3	3	3	3	2	2	2	3	1	2	1	1	1	3	3	2	1	1
Female	18-25	Diploma or Bachelor’s degree	<HK$15,001	3	3	4	4	3	4	2	3	3	2	2	3	3	3	3	3	3	1	1	1
Male	18-25	Diploma or Bachelor’s degree	<HK$15,001	3	4	4	4	4	4	3	3	3	1	3	1	1	1	1	3	3	3	1	1
Female	18-25	Diploma or Bachelor’s degree	<HK$15,001	3	3	4	3	3	3	3	3	3	3	3	2	2	2	3	3	3	2	2	1
Female	18-25	Diploma or Bachelor’s degree	<HK$15,001	1	1	3	3	2	4	3	3	3	2	2	1	1	0	0	3	3	3	2	1
Female	18-25	Diploma or Bachelor’s degree	<HK$15,001	3	3	4	4	4	4	4	3	4	4	3	2	4	3	3	2	4	1	0	2
Female	18-25	Diploma or Bachelor’s degree	<HK$15,001	0	1	4	3	3	3	3	3	3	3	3	2	3	2	2	4	3	2	0	2
Female	18-25	Diploma or Bachelor’s degree	<HK$15,001	3	3	4	4	4	4	3	3	3	3	3	1	3	1	3	4	2	1	0	2
Female	18-25	Diploma or Bachelor’s degree	<HK$15,001	0	1	3	1	1	3	2	2	2	2	2	1	3	1	1	4	2	1	0	2
Female	18-25	Diploma or Bachelor’s degree	<HK$15,001	2	2	3	3	3	3	1	2	2	3	2	2	2	2	2	3	3	1	1	2
Male	18-25	Diploma or Bachelor’s degree	<HK$15,001	2	2	3	3	3	3	3	3	3	3	3	2	3	2	2	2	3	1	1	2
Female	18-25	Diploma or Bachelor’s degree	<HK$15,001	3	3	4	4	3	4	3	3	3	3	3	3	3	3	3	2	3	2	1	2
Male	18-25	Diploma or Bachelor’s degree	<HK$15,001	2	3	4	4	3	4	2	2	3	3	3	2	2	1	2	4	4	2	1	2
Male	18-25	Diploma or Bachelor’s degree	<HK$15,001	2	1	4	4	4	4	3	3	3	2	2	2	3	2	1	3	3	1	1	2
Female	18-25	Diploma or Bachelor’s degree	<HK$15,001	4	4	4	4	4	4	4	4	4	4	4	3	4	4	4	1	3	3	1	2
Female	18-25	Diploma or Bachelor’s degree	<HK$15,001	3	4	4	4	4	4	3	4	4	3	3	2	3	2	2	3	2	3	1	2
Male	18-25	Diploma or Bachelor’s degree	<HK$15,001	2	1	3	3	3	3	2	2	2	2	2	2	2	2	1	3	3	2	1	2
Female	18-25	Diploma or Bachelor’s degree	<HK$15,001	2	2	4	4	3	3	2	2	2	2	2	0	0	0	1	4	2	1	1	2
Female	18-25	Diploma or Bachelor’s degree	<HK$15,001	1	1	3	3	2	3	2	2	2	2	2	1	1	1	1	3	3	2	1	2
Female	18-25	Diploma or Bachelor’s degree	<HK$15,001	3	3	4	4	4	4	4	4	4	4	4	1	3	2	2	3	1	3	1	2
Male	18-25	Diploma or Bachelor’s degree	<HK$15,001	2	2	4	4	2	4	2	4	4	3	3	3	3	2	1	3	3	2	2	2
Female	18-25	Diploma or Bachelor’s degree	<HK$15,001	2	2	3	3	3	4	2	2	2	2	2	2	3	2	2	4	4	4	2	2
Male	18-25	Diploma or Bachelor’s degree	<HK$15,001	2	1	3	3	3	3	3	3	2	1	3	2	3	3	3	3	2	3	2	2
Female	18-25	Diploma or Bachelor’s degree	<HK$15,001	2	2	3	3	3	4	3	2	2	2	3	3	3	2	2	3	4	3	2	2
Male	18-25	Diploma or Bachelor’s degree	<HK$15,001	2	1	4	4	3	3	3	3	3	3	3	3	3	3	3	1	2	2	2	2
Male	18-25	Diploma or Bachelor’s degree	<HK$15,001	3	3	2	2	2	2	3	3	3	3	3	2	2	2	2	2	2	2	2	2
Male	18-25	Diploma or Bachelor’s degree	<HK$15,001	2	2	3	3	3	3	2	3	3	2	3	0	2	0	2	3	3	1	2	2
Female	18-25	Diploma or Bachelor’s degree	<HK$15,001	4	4	4	2	1	4	3	3	3	3	2	3	4	4	4	1	1	1	0	3
Male	18-25	Diploma or Bachelor’s degree	<HK$15,001	1	1	4	3	3	3	3	3	3	3	3	4	4	4	4	2	1	3	0	3
Male	18-25	Diploma or Bachelor’s degree	<HK$15,001	0	1	4	4	4	4	0	0	0	2	1	1	0	0	1	3	4	1	0	3
Female	18-25	Diploma or Bachelor’s degree	<HK$15,001	0	0	4	4	1	4	3	3	2	4	2	0	0	0	0	4	4	3	1	3
Female	18-25	Diploma or Bachelor’s degree	<HK$15,001	2	2	3	3	1	4	0	0	0	0	0	0	1	0	0	4	4	3	4	4
Female	26-40	Diploma or Bachelor’s degree	<HK$15,001	3	4	4	4	4	4	4	4	4	4	4	1	3	3	1	3	3	3	0	0
Female	26-40	Diploma or Bachelor’s degree	<HK$15,001	3	4	4	4	2	4	2	4	4	2	2	1	3	3	3	1	2	2	0	0
Female	26-40	Diploma or Bachelor’s degree	<HK$15,001	3	2	4	3	3	3	3	3	4	4	4	3	3	3	2	2	3	3	0	0
Male	26-40	Diploma or Bachelor’s degree	<HK$15,001	0	0	4	4	4	4	0	0	0	4	4	4	4	4	0	0	4	4	0	0
Female	26-40	Diploma or Bachelor’s degree	<HK$15,001	3	3	4	4	4	4	4	4	4	4	4	2	3	2	2	4	1	4	0	0
Male	26-40	Diploma or Bachelor’s degree	<HK$15,001	3	3	4	4	4	4	4	4	4	4	2	1	2	2	2	4	1	0	0	0
Male	26-40	Diploma or Bachelor’s degree	<HK$15,001	4	4	4	4	4	4	4	4	4	4	4	3	4	4	4	0	0	0	0	0
Male	26-40	Diploma or Bachelor’s degree	<HK$15,001	3	1	4	3	3	3	3	4	4	2	2	2	3	3	3	4	4	1	0	0
Female	26-40	Diploma or Bachelor’s degree	<HK$15,001	2	2	4	3	3	4	3	3	3	2	3	1	1	1	0	3	3	3	0	1
Female	26-40	Diploma or Bachelor’s degree	<HK$15,001	0	0	2	2	4	4	2	4	4	4	4	2	3	1	1	3	4	2	1	1
Female	26-40	Diploma or Bachelor’s degree	<HK$15,001	3	2	4	3	3	4	2	3	4	2	3	1	3	3	3	2	1	2	1	1
Female	26-40	Diploma or Bachelor’s degree	<HK$15,001	2	3	4	4	1	3	3	3	3	3	3	2	3	2	2	3	3	2	2	1
Male	26-40	Diploma or Bachelor’s degree	<HK$15,001	0	1	4	4	3	4	1	1	1	3	2	0	0	0	0	4	4	0	0	2
Male	26-40	Diploma or Bachelor’s degree	<HK$15,001	3	3	4	4	4	4	3	4	3	1	3	1	2	3	3	2	3	2	1	2
Male	26-40	Diploma or Bachelor’s degree	<HK$15,001	2	3	3	3	2	3	3	3	3	2	2	2	2	2	2	3	3	2	1	2
Male	41-64	Diploma or Bachelor’s degree	<HK$15,001	4	4	4	4	4	4	4	4	4	4	4	4	4	4	4	0	0	0	0	0
Female	41-64	Diploma or Bachelor’s degree	<HK$15,001	2	2	3	3	3	3	2	2	2	2	2	2	2	2	2	2	2	1	0	0
Female	41-64	Diploma or Bachelor’s degree	<HK$15,001	4	4	4	4	3	4	4	4	4	3	3	3	3	3	3	3	1	2	1	0
Male	41-64	Diploma or Bachelor’s degree	<HK$15,001	2	2	3	3	3	2	2	3	2	3	2	1	3	3	1	3	3	1	1	0
Female	41-64	Diploma or Bachelor’s degree	<HK$15,001	4	4	4	4	4	4	4	4	4	4	4	4	4	4	4	0	0	0	0	1
Female	41-64	Diploma or Bachelor’s degree	<HK$15,001	1	4	4	4	4	4	2	3	3	3	3	3	4	4	3	1	0	2	0	1
Female	41-64	Diploma or Bachelor’s degree	<HK$15,001	1	1	4	3	2	3	3	3	3	3	3	1	1	1	1	3	3	3	1	1
Male	41-64	Diploma or Bachelor’s degree	<HK$15,001	2	2	4	4	3	4	3	3	3	3	3	2	2	2	1	3	2	1	1	1
Female	41-64	Diploma or Bachelor’s degree	<HK$15,001	2	2	3	3	2	3	1	1	1	2	2	1	2	2	1	2	3	2	1	1
Male	18-25	Master or above	<HK$15,001	2	4	4	4	1	4	3	4	4	2	2	1	2	1	3	3	3	4	0	0
Female	18-25	Master or above	<HK$15,001	0	0	4	2	2	4	1	1	1	1	1	0	0	0	0	4	2	0	0	2
Female	26-40	Master or above	<HK$15,001	4	4	4	4	4	4	4	4	4	4	4	1	3	3	3	2	1	1	0	0
Male	26-40	Master or above	<HK$15,001	4	4	4	4	4	4	4	4	4	4	4	4	4	4	4	0	0	2	0	0
Male	26-40	Master or above	<HK$15,001	4	0	4	0	4	4	4	4	4	4	2	2	2	2	2	1	1	0	0	0
Female	26-40	Master or above	<HK$15,001	4	4	4	4	4	4	4	4	4	4	4	4	4	4	4	1	1	2	0	0
Female	26-40	Master or above	<HK$15,001	4	4	4	4	4	4	2	3	4	3	3	1	3	3	3	1	1	1	0	0
Female	26-40	Master or above	<HK$15,001	1	2	3	3	2	3	1	3	3	2	2	2	2	1	1	3	3	3	1	1
Female	26-40	Master or above	<HK$15,001	4	4	4	4	4	4	4	4	4	4	4	1	2	1	1	3	4	2	0	3
Female	41-64	Master or above	<HK$15,001	2	1	4	3	2	3	3	3	2	3	3	2	3	3	2	3	1	1	0	1
Female	41-64	Master or above	<HK$15,001	3	2	4	4	2	3	3	3	2	3	2	2	3	1	3	1	2	2	1	1
Female	41-64	Master or above	<HK$15,001	3	2	4	4	4	4	2	3	3	2	3	0	1	1	1	1	1	1	1	1
Male	41-64	Master or above	<HK$15,001	2	1	3	3	2	3	3	3	3	3	2	2	2	2	2	2	2	2	1	1
Female	18-25	Secondary school	HK$15,001-HK$30,000	4	4	4	4	4	4	4	4	4	4	4	4	4	4	4	4	4	4	4	4
Male	26-40	Secondary school	HK$15,001-HK$30,000	4	2	4	2	2	4	0	0	0	0	0	2	2	2	2	1	1	1	0	0
Male	26-40	Secondary school	HK$15,001-HK$30,000	4	4	4	4	4	4	3	4	3	3	3	4	4	4	4	0	0	0	0	0
Male	26-40	Secondary school	HK$15,001-HK$30,000	3	4	4	4	3	3	3	4	3	3	2	3	3	3	3	1	1	2	0	0
Male	26-40	Secondary school	HK$15,001-HK$30,000	2	2	3	3	2	3	2	2	2	2	2	2	2	2	1	3	1	2	0	1
Female	26-40	Secondary school	HK$15,001-HK$30,000	3	2	4	3	3	3	3	3	3	3	3	3	3	3	3	2	2	1	1	1
Female	26-40	Secondary school	HK$15,001-HK$30,000	2	1	3	2	1	3	2	2	2	2	2	1	1	1	1	3	3	1	1	1
Female	26-40	Secondary school	HK$15,001-HK$30,000	4	4	4	4	4	4	3	3	3	2	2	2	2	2	3	3	4	2	1	1
Female	26-40	Secondary school	HK$15,001-HK$30,000	1	1	3	3	2	2	1	1	1	1	1	0	1	1	0	4	1	3	1	1
Female	41-64	Secondary school	HK$15,001-HK$30,000	4	4	4	4	4	4	4	4	4	4	4	4	4	4	4	0	0	2	0	0
Male	41-64	Secondary school	HK$15,001-HK$30,000	4	4	4	4	4	4	4	4	4	3	3	4	4	4	4	0	0	0	0	0
Male	41-64	Secondary school	HK$15,001-HK$30,000	4	4	4	4	4	4	4	4	4	4	4	4	4	4	4	0	0	0	0	0
Female	41-64	Secondary school	HK$15,001-HK$30,000	4	4	4	4	4	4	4	4	4	4	4	4	4	4	4	0	0	0	0	0
Male	41-64	Secondary school	HK$15,001-HK$30,000	1	2	4	4	4	4	3	4	4	3	2	4	4	4	4	2	2	1	0	0
Male	41-64	Secondary school	HK$15,001-HK$30,000	4	4	4	4	4	4	4	4	4	4	4	4	4	4	4	0	0	0	0	0
Male	41-64	Secondary school	HK$15,001-HK$30,000	4	4	4	4	4	4	4	4	4	2	2	2	3	3	3	1	0	0	0	0
Female	41-64	Secondary school	HK$15,001-HK$30,000	2	3	4	4	3	4	1	2	2	3	2	3	3	2	3	2	1	1	0	1
Male	41-64	Secondary school	HK$15,001-HK$30,000	4	4	4	4	4	4	4	4	3	4	4	4	4	4	4	1	1	3	0	1
Male	41-64	Secondary school	HK$15,001-HK$30,000	2	1	4	4	4	3	2	3	3	2	3	0	1	2	2	3	3	3	0	1
Female	41-64	Secondary school	HK$15,001-HK$30,000	3	3	3	2	3	3	3	3	3	3	3	3	3	3	3	2	1	2	1	1
Male	41-64	Secondary school	HK$15,001-HK$30,000	4	4	4	4	4	4	4	4	4	4	4	3	4	4	4	1	1	1	1	1
Male	41-64	Secondary school	HK$15,001-HK$30,000	4	4	4	4	4	4	4	4	4	4	4	4	4	4	4	1	1	1	1	1
Male	41-64	Secondary school	HK$15,001-HK$30,000	3	1	3	3	1	2	3	3	3	3	3	2	2	3	3	2	1	2	1	1
Female	41-64	Secondary school	HK$15,001-HK$30,000	3	3	4	4	4	4	3	3	3	3	3	3	2	2	2	2	3	2	1	1
Male	41-64	Secondary school	HK$15,001-HK$30,000	3	3	3	3	3	3	3	3	2	2	2	3	2	2	3	2	3	1	1	1
Male	41-64	Secondary school	HK$15,001-HK$30,000	1	3	4	4	4	4	3	3	3	3	2	3	3	3	3	2	1	1	1	1
Male	41-64	Secondary school	HK$15,001-HK$30,000	2	2	4	4	1	4	2	2	2	2	2	2	2	2	2	1	2	2	1	1
Male	41-64	Secondary school	HK$15,001-HK$30,000	4	3	4	4	4	4	2	3	2	3	3	3	3	3	3	1	1	0	1	1
Male	41-64	Secondary school	HK$15,001-HK$30,000	2	2	4	3	3	4	3	3	3	3	3	3	3	3	3	1	1	1	1	1
Male	41-64	Secondary school	HK$15,001-HK$30,000	3	1	4	3	3	3	3	3	3	3	3	1	1	2	2	3	1	1	1	1
Male	41-64	Secondary school	HK$15,001-HK$30,000	3	3	4	3	3	4	3	3	3	3	3	3	3	3	3	1	1	1	1	1
Female	41-64	Secondary school	HK$15,001-HK$30,000	1	3	4	3	3	3	2	3	2	3	2	1	1	1	1	3	1	1	1	1
Female	41-64	Secondary school	HK$15,001-HK$30,000	3	3	3	3	2	3	2	2	2	3	2	3	3	3	3	2	2	2	1	2
Male	41-64	Secondary school	HK$15,001-HK$30,000	4	4	4	4	4	4	4	4	3	3	3	3	3	3	3	2	2	2	2	2
Male	41-64	Secondary school	HK$15,001-HK$30,000	4	4	4	4	4	4	4	4	4	2	2	2	3	3	3	3	2	2	2	2
Female	41-64	Secondary school	HK$15,001-HK$30,000	2	2	3	3	3	3	1	1	2	3	3	2	3	2	2	3	4	3	3	2
Female	41-64	Secondary school	HK$15,001-HK$30,000	2	2	4	4	3	3	2	2	2	3	1	3	2	2	2	2	4	3	1	3
Male	41-64	Secondary school	HK$15,001-HK$30,000	3	3	3	3	3	3	3	3	3	3	3	3	3	3	3	3	3	3	3	3
Male	18-25	Diploma or Bachelor’s degree	HK$15,001-HK$30,000	4	4	4	3	4	4	3	3	4	2	3	3	4	4	4	0	3	2	0	0
Male	18-25	Diploma or Bachelor’s degree	HK$15,001-HK$30,000	4	4	4	4	4	4	4	4	4	4	4	4	4	4	4	0	0	1	0	0
Male	18-25	Diploma or Bachelor’s degree	HK$15,001-HK$30,000	4	4	4	4	4	4	3	4	4	4	3	4	4	4	4	0	1	3	0	0
Male	18-25	Diploma or Bachelor’s degree	HK$15,001-HK$30,000	4	4	4	4	4	4	4	4	4	4	4	4	4	4	4	1	0	2	0	0
Male	18-25	Diploma or Bachelor’s degree	HK$15,001-HK$30,000	4	4	4	4	4	4	4	4	4	4	4	4	4	4	4	0	0	0	0	0
Male	18-25	Diploma or Bachelor’s degree	HK$15,001-HK$30,000	4	4	4	4	4	4	4	4	4	4	4	4	4	4	4	0	0	0	0	0
Male	18-25	Diploma or Bachelor’s degree	HK$15,001-HK$30,000	3	4	4	4	3	4	4	4	4	2	3	4	4	4	4	3	1	2	0	0
Male	18-25	Diploma or Bachelor’s degree	HK$15,001-HK$30,000	4	4	4	4	4	4	4	4	4	4	4	4	4	4	4	0	0	0	0	0
Female	18-25	Diploma or Bachelor’s degree	HK$15,001-HK$30,000	4	4	4	4	4	4	2	2	2	2	2	3	3	3	3	1	2	3	0	0
Male	18-25	Diploma or Bachelor’s degree	HK$15,001-HK$30,000	2	3	3	2	2	4	3	3	3	3	3	2	2	1	2	3	1	1	0	0
Female	18-25	Diploma or Bachelor’s degree	HK$15,001-HK$30,000	0	0	4	4	2	4	2	2	2	2	2	3	1	1	1	3	2	2	0	0
Female	18-25	Diploma or Bachelor’s degree	HK$15,001-HK$30,000	2	4	4	4	4	4	1	1	1	3	3	3	3	2	1	3	3	0	0	0
Female	18-25	Diploma or Bachelor’s degree	HK$15,001-HK$30,000	0	1	4	4	3	4	2	2	2	2	2	2	3	3	1	3	3	0	0	0
Female	18-25	Diploma or Bachelor’s degree	HK$15,001-HK$30,000	3	3	4	4	3	4	3	3	3	3	3	3	2	3	3	1	1	1	0	0
Female	18-25	Diploma or Bachelor’s degree	HK$15,001-HK$30,000	2	1	4	3	3	4	2	2	2	2	3	1	1	1	3	3	3	4	0	0
Female	18-25	Diploma or Bachelor’s degree	HK$15,001-HK$30,000	1	1	4	4	3	4	2	2	2	2	2	0	1	0	0	4	3	1	0	0
Female	18-25	Diploma or Bachelor’s degree	HK$15,001-HK$30,000	3	0	4	4	3	4	1	2	2	2	2	3	3	3	1	3	4	0	0	0
Male	18-25	Diploma or Bachelor’s degree	HK$15,001-HK$30,000	2	4	4	4	4	4	4	4	4	2	4	3	3	2	2	3	3	0	1	0
Male	18-25	Diploma or Bachelor’s degree	HK$15,001-HK$30,000	1	1	3	3	3	3	1	1	1	1	1	2	1	1	1	3	1	1	1	0
Female	18-25	Diploma or Bachelor’s degree	HK$15,001-HK$30,000	1	1	4	4	3	4	2	2	2	3	2	1	2	1	1	4	1	1	0	1
Female	18-25	Diploma or Bachelor’s degree	HK$15,001-HK$30,000	1	1	3	3	1	3	1	1	1	1	1	1	1	0	0	3	4	3	0	1
Female	18-25	Diploma or Bachelor’s degree	HK$15,001-HK$30,000	2	4	4	4	4	4	4	4	4	4	4	3	4	3	3	4	3	2	0	1
Male	18-25	Diploma or Bachelor’s degree	HK$15,001-HK$30,000	4	4	4	4	4	4	4	4	4	4	4	3	3	3	3	2	1	2	1	1
Female	18-25	Diploma or Bachelor’s degree	HK$15,001-HK$30,000	2	4	4	3	3	3	2	3	3	3	3	3	3	3	2	3	1	1	1	1
Male	18-25	Diploma or Bachelor’s degree	HK$15,001-HK$30,000	3	3	3	2	2	3	3	3	3	2	2	3	3	2	3	1	2	1	1	1
Female	18-25	Diploma or Bachelor’s degree	HK$15,001-HK$30,000	2	2	3	3	2	3	1	2	2	2	2	1	2	1	2	3	3	3	1	1
Female	18-25	Diploma or Bachelor’s degree	HK$15,001-HK$30,000	0	0	3	3	2	4	2	2	2	3	3	3	2	2	2	3	2	2	1	1
Male	18-25	Diploma or Bachelor’s degree	HK$15,001-HK$30,000	3	2	3	3	3	3	3	3	3	2	2	2	2	3	3	2	3	1	1	1
Female	18-25	Diploma or Bachelor’s degree	HK$15,001-HK$30,000	1	2	3	2	2	3	1	2	3	2	2	1	1	1	1	3	3	2	2	1
Male	18-25	Diploma or Bachelor’s degree	HK$15,001-HK$30,000	2	2	3	3	3	3	3	3	3	3	3	3	3	3	3	3	3	2	2	1
Female	18-25	Diploma or Bachelor’s degree	HK$15,001-HK$30,000	1	1	4	4	1	4	4	4	4	4	4	1	2	2	2	3	3	3	3	1
Female	18-25	Diploma or Bachelor’s degree	HK$15,001-HK$30,000	2	2	3	3	2	3	1	1	1	1	2	2	2	1	1	3	1	3	1	2
Female	18-25	Diploma or Bachelor’s degree	HK$15,001-HK$30,000	4	2	3	2	1	2	3	3	3	3	3	3	2	2	3	2	2	2	1	2
Female	18-25	Diploma or Bachelor’s degree	HK$15,001-HK$30,000	3	3	4	4	2	2	2	2	4	3	3	2	2	3	2	3	3	2	1	2
Female	18-25	Diploma or Bachelor’s degree	HK$15,001-HK$30,000	4	4	4	4	4	4	3	3	3	3	3	3	3	3	3	2	2	2	2	2
Female	18-25	Diploma or Bachelor’s degree	HK$15,001-HK$30,000	3	2	3	3	1	3	2	2	2	2	1	1	1	1	1	4	4	1	2	2
Male	18-25	Diploma or Bachelor’s degree	HK$15,001-HK$30,000	3	4	1	4	4	4	2	0	4	0	4	1	4	4	0	2	4	0	4	2
Male	18-25	Diploma or Bachelor’s degree	HK$15,001-HK$30,000	1	1	2	3	2	2	3	4	3	3	3	3	4	1	2	1	1	1	1	3
Female	26-40	Diploma or Bachelor’s degree	HK$15,001-HK$30,000	1	1	4	4	3	4	2	2	3	2	1	2	2	1	1	3	3	1	0	0
Male	26-40	Diploma or Bachelor’s degree	HK$15,001-HK$30,000	4	4	4	4	4	4	3	3	3	3	2	4	4	4	4	1	2	1	0	0
Female	26-40	Diploma or Bachelor’s degree	HK$15,001-HK$30,000	3	3	4	4	4	4	4	4	4	4	4	4	4	3	4	1	1	2	0	0
Female	26-40	Diploma or Bachelor’s degree	HK$15,001-HK$30,000	4	4	4	4	4	4	2	4	4	2	1	4	4	4	4	0	0	0	0	0
Female	26-40	Diploma or Bachelor’s degree	HK$15,001-HK$30,000	4	4	4	4	4	4	4	4	4	4	2	4	4	4	4	1	1	1	0	0
Female	26-40	Diploma or Bachelor’s degree	HK$15,001-HK$30,000	4	4	4	3	4	4	2	3	2	1	2	3	3	3	2	3	1	0	0	0
Male	26-40	Diploma or Bachelor’s degree	HK$15,001-HK$30,000	3	3	4	4	4	4	4	4	4	4	4	4	4	3	4	0	0	0	0	0
Male	26-40	Diploma or Bachelor’s degree	HK$15,001-HK$30,000	0	4	4	4	4	4	2	2	3	1	2	3	4	3	2	2	1	3	0	0
Female	26-40	Diploma or Bachelor’s degree	HK$15,001-HK$30,000	2	3	3	2	2	3	2	2	2	2	2	2	2	2	2	4	2	1	0	0
Male	26-40	Diploma or Bachelor’s degree	HK$15,001-HK$30,000	3	4	4	3	2	4	3	3	3	2	2	3	2	3	2	3	3	2	0	0
Male	26-40	Diploma or Bachelor’s degree	HK$15,001-HK$30,000	4	4	4	4	4	4	4	4	4	2	3	3	3	3	3	3	2	1	0	0
Male	26-40	Diploma or Bachelor’s degree	HK$15,001-HK$30,000	4	4	4	4	4	4	4	4	4	4	4	2	3	3	4	1	1	1	0	0
Male	26-40	Diploma or Bachelor’s degree	HK$15,001-HK$30,000	1	1	4	2	3	4	2	3	3	3	3	4	4	4	3	3	1	3	0	0
Male	26-40	Diploma or Bachelor’s degree	HK$15,001-HK$30,000	3	2	4	4	1	4	4	4	4	2	2	3	3	3	3	1	2	0	0	0
Male	26-40	Diploma or Bachelor’s degree	HK$15,001-HK$30,000	2	3	4	2	4	4	3	4	4	4	2	3	3	2	2	3	0	3	0	0
Male	26-40	Diploma or Bachelor’s degree	HK$15,001-HK$30,000	2	2	4	2	4	4	3	3	3	3	2	2	3	2	2	3	4	3	0	0
Male	26-40	Diploma or Bachelor’s degree	HK$15,001-HK$30,000	3	3	3	3	3	3	3	3	3	3	3	2	2	2	2	2	2	2	0	0
Female	26-40	Diploma or Bachelor’s degree	HK$15,001-HK$30,000	2	2	4	4	2	4	3	3	3	3	3	1	0	0	2	4	4	0	0	0
Male	26-40	Diploma or Bachelor’s degree	HK$15,001-HK$30,000	4	3	4	4	4	4	4	4	4	4	4	4	4	4	4	1	1	1	1	0
Female	26-40	Diploma or Bachelor’s degree	HK$15,001-HK$30,000	2	2	3	4	3	4	2	2	3	3	3	2	3	2	1	1	1	1	1	0
Female	26-40	Diploma or Bachelor’s degree	HK$15,001-HK$30,000	3	1	4	4	3	4	2	3	3	2	3	1	3	2	3	3	2	1	0	1
Female	26-40	Diploma or Bachelor’s degree	HK$15,001-HK$30,000	4	4	3	3	3	4	3	4	4	2	3	3	3	3	3	0	2	0	0	1
Male	26-40	Diploma or Bachelor’s degree	HK$15,001-HK$30,000	3	4	4	4	4	4	4	4	4	4	4	4	4	4	3	3	4	3	0	1
Female	26-40	Diploma or Bachelor’s degree	HK$15,001-HK$30,000	3	3	4	4	4	4	1	3	3	3	2	3	3	3	2	3	4	4	0	1
Female	26-40	Diploma or Bachelor’s degree	HK$15,001-HK$30,000	3	4	4	4	3	4	2	3	3	4	3	3	4	3	3	3	1	3	0	1
Female	26-40	Diploma or Bachelor’s degree	HK$15,001-HK$30,000	2	2	4	4	3	4	2	3	3	3	3	2	3	3	2	1	0	0	0	1
Female	26-40	Diploma or Bachelor’s degree	HK$15,001-HK$30,000	3	3	4	4	4	4	3	3	3	2	3	3	3	3	2	2	3	1	0	1
Female	26-40	Diploma or Bachelor’s degree	HK$15,001-HK$30,000	1	1	4	4	3	4	1	1	2	2	1	2	3	3	1	2	3	3	0	1
Female	26-40	Diploma or Bachelor’s degree	HK$15,001-HK$30,000	4	4	3	3	3	3	3	3	3	3	3	3	3	3	3	2	1	1	1	1
Male	26-40	Diploma or Bachelor’s degree	HK$15,001-HK$30,000	3	3	3	3	3	3	2	3	3	2	3	3	3	3	3	2	1	1	1	1
Male	26-40	Diploma or Bachelor’s degree	HK$15,001-HK$30,000	4	4	4	4	4	4	3	3	3	4	3	3	3	3	3	2	1	2	1	1
Male	26-40	Diploma or Bachelor’s degree	HK$15,001-HK$30,000	2	2	4	3	2	3	3	3	3	3	3	2	3	3	2	3	3	3	1	1
Male	26-40	Diploma or Bachelor’s degree	HK$15,001-HK$30,000	1	0	3	3	2	3	1	1	3	3	2	1	1	0	1	3	4	1	1	1
Female	26-40	Diploma or Bachelor’s degree	HK$15,001-HK$30,000	2	2	4	4	4	4	2	2	2	2	2	3	3	3	3	2	1	1	1	1
Male	26-40	Diploma or Bachelor’s degree	HK$15,001-HK$30,000	0	0	3	3	2	4	2	2	2	2	2	2	1	2	2	3	3	2	1	1
Male	26-40	Diploma or Bachelor’s degree	HK$15,001-HK$30,000	3	3	4	3	3	4	2	3	3	3	3	2	2	2	3	2	3	2	1	1
Female	26-40	Diploma or Bachelor’s degree	HK$15,001-HK$30,000	2	2	3	3	3	3	1	1	1	1	1	1	1	1	1	3	3	1	1	1
Female	26-40	Diploma or Bachelor’s degree	HK$15,001-HK$30,000	3	3	3	3	3	3	2	2	2	2	2	3	3	3	3	3	3	1	1	1
Female	26-40	Diploma or Bachelor’s degree	HK$15,001-HK$30,000	2	3	4	4	4	4	4	4	3	3	3	3	2	3	3	3	2	2	1	1
Male	26-40	Diploma or Bachelor’s degree	HK$15,001-HK$30,000	2	1	4	2	0	4	2	2	2	2	2	1	1	1	1	3	4	4	1	1
Female	26-40	Diploma or Bachelor’s degree	HK$15,001-HK$30,000	1	2	4	4	3	4	2	2	2	2	2	3	3	3	3	2	2	2	1	1
Female	26-40	Diploma or Bachelor’s degree	HK$15,001-HK$30,000	2	2	2	2	1	3	1	1	1	1	2	1	1	1	1	3	3	1	1	1
Female	26-40	Diploma or Bachelor’s degree	HK$15,001-HK$30,000	1	1	4	4	3	3	2	2	2	2	2	1	2	1	1	2	3	1	1	1
Female	26-40	Diploma or Bachelor’s degree	HK$15,001-HK$30,000	2	2	3	3	3	3	2	2	2	2	2	2	1	2	2	2	3	2	1	1
Female	26-40	Diploma or Bachelor’s degree	HK$15,001-HK$30,000	2	1	3	2	2	3	3	3	2	2	2	2	1	1	1	3	2	1	1	1
Female	26-40	Diploma or Bachelor’s degree	HK$15,001-HK$30,000	3	1	4	3	2	3	3	3	3	1	2	1	1	1	1	3	3	1	1	1
Female	26-40	Diploma or Bachelor’s degree	HK$15,001-HK$30,000	1	1	3	2	2	3	2	2	2	1	1	2	2	1	1	3	3	1	1	1
Female	26-40	Diploma or Bachelor’s degree	HK$15,001-HK$30,000	2	2	3	2	2	3	1	2	2	2	2	2	1	2	1	3	1	1	1	1
Female	26-40	Diploma or Bachelor’s degree	HK$15,001-HK$30,000	2	3	4	3	4	4	4	4	4	4	4	4	4	4	4	2	2	0	1	1
Female	26-40	Diploma or Bachelor’s degree	HK$15,001-HK$30,000	2	2	3	2	2	2	3	2	2	2	3	1	1	2	2	3	3	3	2	1
Male	26-40	Diploma or Bachelor’s degree	HK$15,001-HK$30,000	3	3	4	4	2	2	2	2	2	2	2	1	1	1	1	3	3	3	3	1
Female	26-40	Diploma or Bachelor’s degree	HK$15,001-HK$30,000	2	2	3	3	3	4	2	3	3	3	2	3	3	3	3	2	3	1	0	2
Male	26-40	Diploma or Bachelor’s degree	HK$15,001-HK$30,000	2	2	4	3	3	4	2	3	3	3	2	1	1	2	1	3	4	2	0	2
Female	26-40	Diploma or Bachelor’s degree	HK$15,001-HK$30,000	2	3	3	3	3	3	2	2	2	3	2	2	2	1	1	3	1	1	1	2
Male	26-40	Diploma or Bachelor’s degree	HK$15,001-HK$30,000	2	3	4	4	3	4	2	2	2	1	2	1	1	1	1	3	2	1	0	3
Male	26-40	Diploma or Bachelor’s degree	HK$15,001-HK$30,000	1	1	4	3	3	3	2	3	3	3	3	1	1	1	1	3	3	2	1	3
Male	26-40	Diploma or Bachelor’s degree	HK$15,001-HK$30,000	2	3	3	3	3	3	3	3	3	3	3	3	3	3	3	3	3	3	3	3
Female	26-40	Diploma or Bachelor’s degree	HK$15,001-HK$30,000	1	1	4	4	4	4	0	0	0	2	2	1	1	1	1	4	4	4	4	4
Female	41-64	Diploma or Bachelor’s degree	HK$15,001-HK$30,000	3	1	4	2	3	4	3	3	3	3	3	4	4	4	4	1	1	1	0	0
Female	41-64	Diploma or Bachelor’s degree	HK$15,001-HK$30,000	3	3	4	4	4	4	3	4	4	4	4	4	4	4	3	3	3	1	0	0
Male	41-64	Diploma or Bachelor’s degree	HK$15,001-HK$30,000	3	3	4	4	3	4	3	3	3	3	2	3	3	3	2	2	2	2	0	0
Male	41-64	Diploma or Bachelor’s degree	HK$15,001-HK$30,000	4	4	4	4	4	4	4	4	4	4	4	4	4	4	4	4	4	4	0	0
Male	41-64	Diploma or Bachelor’s degree	HK$15,001-HK$30,000	4	4	4	4	4	4	2	4	4	4	2	4	4	4	4	0	0	1	0	0
Female	41-64	Diploma or Bachelor’s degree	HK$15,001-HK$30,000	3	4	4	4	4	4	4	4	4	4	4	4	4	4	4	1	1	3	0	0
Male	41-64	Diploma or Bachelor’s degree	HK$15,001-HK$30,000	3	2	4	4	3	4	4	4	4	3	3	4	4	4	4	1	1	0	0	0
Female	41-64	Diploma or Bachelor’s degree	HK$15,001-HK$30,000	1	3	3	4	2	4	1	1	1	3	4	2	1	1	1	3	4	4	0	0
Male	41-64	Diploma or Bachelor’s degree	HK$15,001-HK$30,000	3	4	4	4	4	4	2	2	2	2	2	3	4	4	3	1	1	1	1	0
Male	41-64	Diploma or Bachelor’s degree	HK$15,001-HK$30,000	4	4	4	4	4	4	4	4	4	4	4	3	3	2	3	1	2	2	2	0
Male	41-64	Diploma or Bachelor’s degree	HK$15,001-HK$30,000	3	3	4	4	4	4	3	3	3	3	3	3	3	3	3	2	2	2	0	1
Female	41-64	Diploma or Bachelor’s degree	HK$15,001-HK$30,000	2	1	4	4	2	4	2	2	2	2	2	1	1	1	1	3	3	1	0	1
Male	41-64	Diploma or Bachelor’s degree	HK$15,001-HK$30,000	3	3	4	4	4	4	2	3	3	2	3	3	3	3	3	0	1	3	1	1
Female	41-64	Diploma or Bachelor’s degree	HK$15,001-HK$30,000	2	2	4	4	2	4	2	3	3	3	3	3	3	4	3	1	2	2	1	1
Male	41-64	Diploma or Bachelor’s degree	HK$15,001-HK$30,000	4	4	4	4	4	4	2	2	2	2	2	3	3	3	3	1	1	2	1	1
Female	41-64	Diploma or Bachelor’s degree	HK$15,001-HK$30,000	3	3	3	3	2	4	3	3	3	3	3	3	3	3	3	1	3	1	1	1
Male	41-64	Diploma or Bachelor’s degree	HK$15,001-HK$30,000	1	1	3	3	1	2	1	2	3	2	2	1	1	1	1	3	2	1	1	1
Female	41-64	Diploma or Bachelor’s degree	HK$15,001-HK$30,000	0	0	4	2	2	4	2	2	2	2	3	1	2	2	2	3	3	1	1	1
Female	41-64	Diploma or Bachelor’s degree	HK$15,001-HK$30,000	4	2	4	4	4	4	3	3	3	3	3	4	4	4	4	1	3	2	2	1
Male	41-64	Diploma or Bachelor’s degree	HK$15,001-HK$30,000	3	1	4	4	3	3	3	3	3	3	3	3	2	2	3	3	4	3	3	1
Male	41-64	Diploma or Bachelor’s degree	HK$15,001-HK$30,000	3	3	3	3	3	3	3	3	3	3	3	3	3	3	3	2	2	2	2	2
Male	18-25	Master or above	HK$15,001-HK$30,000	2	2	4	4	4	4	2	2	3	3	3	1	3	1	1	4	4	3	0	0
Male	18-25	Master or above	HK$15,001-HK$30,000	2	3	4	4	4	4	2	3	3	2	2	2	3	3	1	3	4	2	0	1
Male	18-25	Master or above	HK$15,001-HK$30,000	3	3	3	3	3	3	3	3	3	3	3	2	3	2	2	1	1	0	0	1
Female	18-25	Master or above	HK$15,001-HK$30,000	2	2	3	3	2	2	2	2	2	2	2	2	2	2	2	3	3	1	1	1
Female	18-25	Master or above	HK$15,001-HK$30,000	2	3	4	4	3	4	3	3	3	3	3	2	3	2	2	4	4	1	1	1
Male	18-25	Master or above	HK$15,001-HK$30,000	2	2	3	3	2	3	2	2	2	2	2	3	1	3	3	2	1	1	1	1
Female	18-25	Master or above	HK$15,001-HK$30,000	2	0	3	3	3	3	1	1	1	1	1	1	0	1	1	1	1	1	1	1
Female	18-25	Master or above	HK$15,001-HK$30,000	1	1	4	2	3	4	1	2	3	4	3	3	3	2	2	3	1	3	1	2
Female	26-40	Master or above	HK$15,001-HK$30,000	1	2	4	4	4	4	4	2	4	3	2	4	4	4	2	0	0	4	0	0
Male	26-40	Master or above	HK$15,001-HK$30,000	4	4	4	4	4	4	4	4	4	4	4	4	4	4	4	2	2	1	0	0
Female	26-40	Master or above	HK$15,001-HK$30,000	4	4	4	4	4	4	4	4	4	2	3	4	4	4	4	3	1	0	0	0
Female	26-40	Master or above	HK$15,001-HK$30,000	4	4	4	4	4	4	4	4	4	4	4	3	3	3	4	1	0	1	0	0
Female	26-40	Master or above	HK$15,001-HK$30,000	3	3	4	3	3	3	3	4	4	3	3	2	3	3	4	0	0	0	0	0
Male	26-40	Master or above	HK$15,001-HK$30,000	1	1	3	3	1	3	2	2	2	2	3	1	1	1	1	1	2	1	0	0
Male	26-40	Master or above	HK$15,001-HK$30,000	4	4	4	4	4	4	4	4	4	4	4	4	4	4	2	4	0	0	0	0
Female	26-40	Master or above	HK$15,001-HK$30,000	3	3	4	4	3	4	3	3	3	3	3	1	2	2	2	2	1	1	0	0
Male	26-40	Master or above	HK$15,001-HK$30,000	3	3	4	4	4	4	1	1	1	1	1	3	3	3	3	1	2	1	0	1
Male	26-40	Master or above	HK$15,001-HK$30,000	2	4	4	4	3	4	3	4	4	2	3	4	4	3	4	3	3	0	0	1
Female	26-40	Master or above	HK$15,001-HK$30,000	3	1	4	4	4	4	3	3	3	1	2	4	1	2	3	3	4	4	0	1
Female	26-40	Master or above	HK$15,001-HK$30,000	2	2	3	3	3	3	1	1	1	2	2	1	2	1	1	3	3	1	1	1
Female	26-40	Master or above	HK$15,001-HK$30,000	3	3	3	3	3	3	3	3	3	3	3	3	3	3	3	2	3	2	1	1
Female	26-40	Master or above	HK$15,001-HK$30,000	1	1	3	3	3	3	3	3	3	3	3	1	2	0	1	3	2	3	0	2
Male	26-40	Master or above	HK$15,001-HK$30,000	2	2	3	3	3	3	1	3	3	2	2	3	3	2	2	3	4	1	1	3
Male	41-64	Master or above	HK$15,001-HK$30,000	3	3	4	3	4	4	3	3	3	3	3	3	3	3	3	3	3	0	0	0
Male	41-64	Master or above	HK$15,001-HK$30,000	3	3	4	4	4	4	3	3	2	2	3	3	3	3	3	1	1	1	0	0
Female	41-64	Master or above	HK$15,001-HK$30,000	1	3	4	4	1	4	2	2	2	3	1	1	2	1	3	3	1	1	1	1
Male	26-40	Secondary school	HK$30,001-HK$45,000	3	3	4	4	4	4	4	4	4	4	4	4	4	4	4	0	1	2	0	0
Female	26-40	Secondary school	HK$30,001-HK$45,000	3	1	3	3	3	2	3	3	3	3	3	2	1	1	2	1	3	1	1	1
Male	26-40	Secondary school	HK$30,001-HK$45,000	4	4	4	4	2	4	4	4	4	4	4	4	4	4	4	1	1	1	1	2
Male	41-64	Secondary school	HK$30,001-HK$45,000	4	4	4	4	4	4	4	4	4	4	4	4	4	4	4	2	1	2	0	0
Male	41-64	Secondary school	HK$30,001-HK$45,000	4	4	4	4	4	4	4	4	4	4	4	4	4	4	4	1	0	0	0	0
Male	41-64	Secondary school	HK$30,001-HK$45,000	4	4	4	4	4	4	4	4	4	4	4	4	4	4	4	0	0	0	0	0
Male	41-64	Secondary school	HK$30,001-HK$45,000	3	3	4	4	4	4	3	3	3	3	3	4	4	4	4	0	0	0	0	0
Male	41-64	Secondary school	HK$30,001-HK$45,000	3	4	4	4	3	4	4	4	3	3	3	3	3	3	3	2	1	1	0	0
Male	41-64	Secondary school	HK$30,001-HK$45,000	3	3	4	4	2	2	2	2	2	2	2	3	3	3	3	1	2	2	0	1
Female	41-64	Secondary school	HK$30,001-HK$45,000	4	2	3	3	2	3	3	3	3	2	3	0	0	1	1	3	2	2	0	1
Male	41-64	Secondary school	HK$30,001-HK$45,000	3	3	3	3	4	4	3	3	3	3	3	3	3	3	3	1	1	1	1	1
Male	41-64	Secondary school	HK$30,001-HK$45,000	3	3	4	3	3	4	3	3	3	4	3	4	3	3	3	1	1	1	1	1
Female	41-64	Secondary school	HK$30,001-HK$45,000	2	2	4	3	2	4	2	2	2	3	2	3	3	3	3	1	2	1	1	1
Male	41-64	Secondary school	HK$30,001-HK$45,000	3	1	3	3	3	3	3	3	3	3	3	3	3	3	3	3	1	1	1	1
Male	41-64	Secondary school	HK$30,001-HK$45,000	3	3	3	3	3	3	3	3	3	3	3	2	2	3	3	2	1	2	1	1
Male	41-64	Secondary school	HK$30,001-HK$45,000	2	2	3	2	2	3	3	3	3	3	3	3	2	2	2	2	2	3	1	1
Male	41-64	Secondary school	HK$30,001-HK$45,000	1	1	3	1	1	3	2	3	3	2	2	1	1	1	1	3	3	3	1	1
Male	41-64	Secondary school	HK$30,001-HK$45,000	1	1	4	4	2	3	2	2	2	2	2	3	3	3	3	2	3	2	1	2
Female	18-25	Diploma or Bachelor’s degree	HK$30,001-HK$45,000	4	4	4	4	4	4	4	4	4	2	4	3	3	3	4	1	1	0	0	0
Female	18-25	Diploma or Bachelor’s degree	HK$30,001-HK$45,000	1	0	3	2	2	3	0	0	0	0	0	0	0	0	0	4	4	1	0	0
Female	18-25	Diploma or Bachelor’s degree	HK$30,001-HK$45,000	2	2	3	4	3	3	2	2	2	2	2	1	1	2	2	1	4	1	1	1
Female	18-25	Diploma or Bachelor’s degree	HK$30,001-HK$45,000	1	1	4	4	4	4	2	2	2	4	3	1	1	1	1	3	3	3	1	1
Female	18-25	Diploma or Bachelor’s degree	HK$30,001-HK$45,000	1	1	4	4	4	4	2	2	2	2	2	1	1	1	1	3	3	1	1	1
Male	18-25	Diploma or Bachelor’s degree	HK$30,001-HK$45,000	3	3	3	3	3	3	2	2	2	3	3	3	3	3	1	1	3	1	1	2
Male	26-40	Diploma or Bachelor’s degree	HK$30,001-HK$45,000	4	4	3	3	4	4	1	1	1	1	3	4	4	4	4	3	0	2	0	0
Male	26-40	Diploma or Bachelor’s degree	HK$30,001-HK$45,000	1	4	4	3	4	4	4	2	2	3	4	3	3	3	3	3	2	4	0	0
Male	26-40	Diploma or Bachelor’s degree	HK$30,001-HK$45,000	4	0	4	2	4	4	4	1	4	4	2	4	4	4	4	0	0	0	0	0
Male	26-40	Diploma or Bachelor’s degree	HK$30,001-HK$45,000	3	3	4	4	4	4	4	4	4	4	4	4	4	4	4	1	0	1	0	0
Male	26-40	Diploma or Bachelor’s degree	HK$30,001-HK$45,000	0	0	3	3	2	4	2	2	2	2	2	3	1	1	1	4	0	0	0	0
Male	26-40	Diploma or Bachelor’s degree	HK$30,001-HK$45,000	4	4	4	4	4	4	4	4	4	4	4	4	4	4	4	2	2	2	0	0
Female	26-40	Diploma or Bachelor’s degree	HK$30,001-HK$45,000	0	0	3	2	2	3	2	2	2	2	2	2	3	2	1	3	3	1	0	0
Female	26-40	Diploma or Bachelor’s degree	HK$30,001-HK$45,000	2	2	3	3	3	3	1	3	3	4	3	0	1	0	0	3	1	4	0	0
Male	26-40	Diploma or Bachelor’s degree	HK$30,001-HK$45,000	4	4	4	4	3	4	3	4	4	3	3	4	4	4	4	0	0	3	0	0
Female	26-40	Diploma or Bachelor’s degree	HK$30,001-HK$45,000	2	2	4	4	3	4	3	3	3	3	3	1	2	1	2	4	3	2	0	0
Male	26-40	Diploma or Bachelor’s degree	HK$30,001-HK$45,000	1	1	4	3	3	4	4	4	3	4	4	3	3	4	3	1	0	3	0	0
Male	26-40	Diploma or Bachelor’s degree	HK$30,001-HK$45,000	2	2	4	4	3	3	2	2	2	4	2	3	4	4	2	1	4	2	0	0
Male	26-40	Diploma or Bachelor’s degree	HK$30,001-HK$45,000	4	4	4	4	4	3	3	3	4	4	2	3	4	4	4	1	1	1	0	0
Female	26-40	Diploma or Bachelor’s degree	HK$30,001-HK$45,000	1	0	3	3	2	3	1	3	3	0	1	1	1	0	0	3	4	0	0	0
Female	26-40	Diploma or Bachelor’s degree	HK$30,001-HK$45,000	2	2	4	2	3	4	3	2	2	3	2	1	1	2	1	3	4	3	0	0
Female	26-40	Diploma or Bachelor’s degree	HK$30,001-HK$45,000	1	3	4	4	4	4	1	1	1	3	1	1	2	1	1	3	3	0	0	0
Female	26-40	Diploma or Bachelor’s degree	HK$30,001-HK$45,000	1	1	3	2	1	2	1	1	1	1	1	1	0	1	1	3	3	1	0	0
Female	26-40	Diploma or Bachelor’s degree	HK$30,001-HK$45,000	3	3	4	4	3	4	2	2	2	3	2	3	3	3	2	1	3	0	0	0
Male	26-40	Diploma or Bachelor’s degree	HK$30,001-HK$45,000	3	3	3	3	3	3	3	3	3	3	3	3	3	3	3	2	1	2	0	0
Male	26-40	Diploma or Bachelor’s degree	HK$30,001-HK$45,000	1	1	2	3	2	2	3	3	3	3	1	3	1	1	4	3	2	1	0	0
Male	26-40	Diploma or Bachelor’s degree	HK$30,001-HK$45,000	4	4	4	4	4	4	4	4	4	4	4	3	3	3	3	1	0	1	1	0
Male	26-40	Diploma or Bachelor’s degree	HK$30,001-HK$45,000	3	3	4	4	2	4	2	3	3	3	3	3	3	3	3	1	1	3	1	0
Male	26-40	Diploma or Bachelor’s degree	HK$30,001-HK$45,000	3	3	4	4	4	4	4	4	4	4	4	1	1	1	2	3	3	3	1	0
Female	26-40	Diploma or Bachelor’s degree	HK$30,001-HK$45,000	2	3	4	4	4	4	2	3	3	4	4	2	2	1	1	3	4	4	3	0
Female	26-40	Diploma or Bachelor’s degree	HK$30,001-HK$45,000	2	3	4	4	3	3	3	3	3	2	3	2	3	3	3	4	3	2	0	1
Female	26-40	Diploma or Bachelor’s degree	HK$30,001-HK$45,000	4	4	4	4	4	4	4	4	4	4	4	4	4	4	4	3	3	3	0	1
Female	26-40	Diploma or Bachelor’s degree	HK$30,001-HK$45,000	3	4	4	3	3	4	3	4	4	2	2	4	4	4	4	1	2	2	1	1
Female	26-40	Diploma or Bachelor’s degree	HK$30,001-HK$45,000	3	3	4	4	4	4	3	3	3	3	3	3	3	3	3	3	2	1	1	1
Female	26-40	Diploma or Bachelor’s degree	HK$30,001-HK$45,000	3	3	4	4	3	4	3	3	3	3	2	3	3	3	2	3	2	2	1	1
Female	26-40	Diploma or Bachelor’s degree	HK$30,001-HK$45,000	4	3	4	4	4	4	4	4	4	4	4	4	4	4	4	1	1	1	1	1
Male	26-40	Diploma or Bachelor’s degree	HK$30,001-HK$45,000	3	3	4	3	2	3	1	3	2	2	2	2	1	1	2	3	3	1	1	1
Male	26-40	Diploma or Bachelor’s degree	HK$30,001-HK$45,000	3	3	3	3	3	3	2	2	2	2	3	3	3	3	2	1	3	1	1	1
Male	26-40	Diploma or Bachelor’s degree	HK$30,001-HK$45,000	2	2	4	4	3	4	3	3	3	3	3	2	2	2	2	4	4	4	1	1
Female	26-40	Diploma or Bachelor’s degree	HK$30,001-HK$45,000	0	0	3	2	2	4	2	2	2	3	2	1	0	1	0	3	2	1	1	1
Male	26-40	Diploma or Bachelor’s degree	HK$30,001-HK$45,000	3	3	3	3	3	3	2	2	2	2	2	3	3	3	3	3	3	2	1	1
Male	26-40	Diploma or Bachelor’s degree	HK$30,001-HK$45,000	2	2	3	3	3	3	2	2	2	2	2	1	3	2	2	3	1	1	1	2
Female	26-40	Diploma or Bachelor’s degree	HK$30,001-HK$45,000	3	3	3	3	3	3	1	1	1	1	2	3	3	3	3	3	3	1	1	2
Female	26-40	Diploma or Bachelor’s degree	HK$30,001-HK$45,000	1	1	3	3	2	2	1	1	1	3	2	1	1	1	1	4	4	1	1	2
Female	26-40	Diploma or Bachelor’s degree	HK$30,001-HK$45,000	2	2	2	2	2	2	2	2	2	2	2	2	2	2	2	2	2	2	2	2
Male	26-40	Diploma or Bachelor’s degree	HK$30,001-HK$45,000	2	2	2	2	2	2	2	2	2	2	2	2	2	2	2	2	2	2	2	2
Male	26-40	Diploma or Bachelor’s degree	HK$30,001-HK$45,000	3	3	4	4	3	3	3	3	4	3	4	3	3	3	3	3	3	3	3	4
Female	41-64	Diploma or Bachelor’s degree	HK$30,001-HK$45,000	3	3	4	4	4	4	4	4	4	3	4	4	4	4	4	1	1	1	0	0
Male	41-64	Diploma or Bachelor’s degree	HK$30,001-HK$45,000	4	4	4	4	4	4	4	4	4	4	4	4	4	4	4	0	0	0	0	0
Female	41-64	Diploma or Bachelor’s degree	HK$30,001-HK$45,000	3	3	4	4	4	3	3	3	3	2	2	3	3	3	3	1	1	1	0	0
Female	41-64	Diploma or Bachelor’s degree	HK$30,001-HK$45,000	4	4	4	4	3	4	3	3	3	3	2	4	4	4	4	1	1	3	0	0
Male	41-64	Diploma or Bachelor’s degree	HK$30,001-HK$45,000	3	4	4	4	4	4	3	3	3	2	1	3	3	3	3	0	0	1	0	0
Female	41-64	Diploma or Bachelor’s degree	HK$30,001-HK$45,000	2	3	4	4	3	4	3	3	3	3	3	2	2	2	3	3	1	1	0	0
Male	41-64	Diploma or Bachelor’s degree	HK$30,001-HK$45,000	3	3	3	4	4	4	4	4	4	2	2	4	4	4	4	1	1	1	0	0
Female	41-64	Diploma or Bachelor’s degree	HK$30,001-HK$45,000	1	0	4	4	0	3	1	1	1	1	1	1	1	1	1	3	1	1	0	0
Male	41-64	Diploma or Bachelor’s degree	HK$30,001-HK$45,000	2	2	4	3	4	4	3	3	3	3	3	3	3	3	2	1	2	2	1	0
Female	41-64	Diploma or Bachelor’s degree	HK$30,001-HK$45,000	2	3	4	4	2	4	2	2	2	3	2	2	3	2	2	3	2	2	0	1
Male	41-64	Diploma or Bachelor’s degree	HK$30,001-HK$45,000	3	4	4	4	4	4	4	3	3	1	3	3	4	3	3	1	1	2	0	1
Female	41-64	Diploma or Bachelor’s degree	HK$30,001-HK$45,000	2	2	4	2	3	3	3	3	3	4	3	4	3	2	2	2	1	1	0	1
Male	41-64	Diploma or Bachelor’s degree	HK$30,001-HK$45,000	4	4	4	2	2	4	4	4	4	2	4	3	4	4	4	1	1	1	0	1
Female	41-64	Diploma or Bachelor’s degree	HK$30,001-HK$45,000	2	2	3	3	3	3	2	2	2	2	2	2	1	1	1	2	4	4	0	1
Male	41-64	Diploma or Bachelor’s degree	HK$30,001-HK$45,000	4	2	4	4	2	4	2	2	2	2	2	2	2	2	2	1	2	2	1	1
Female	41-64	Diploma or Bachelor’s degree	HK$30,001-HK$45,000	3	3	4	4	4	4	4	4	4	3	3	4	4	4	4	1	1	0	1	1
Female	41-64	Diploma or Bachelor’s degree	HK$30,001-HK$45,000	3	3	3	2	3	3	3	3	3	2	2	3	3	3	2	1	1	2	1	1
Male	41-64	Diploma or Bachelor’s degree	HK$30,001-HK$45,000	4	4	4	4	3	4	4	4	4	4	4	3	3	3	3	1	1	2	1	1
Female	41-64	Diploma or Bachelor’s degree	HK$30,001-HK$45,000	0	0	4	3	3	4	3	3	3	4	4	3	3	3	3	3	4	4	1	1
Female	41-64	Diploma or Bachelor’s degree	HK$30,001-HK$45,000	4	4	4	4	4	4	3	3	3	3	2	1	1	1	3	1	3	1	1	1
Female	41-64	Diploma or Bachelor’s degree	HK$30,001-HK$45,000	1	1	3	2	1	1	1	1	1	1	1	1	1	1	1	3	3	1	1	1
Male	41-64	Diploma or Bachelor’s degree	HK$30,001-HK$45,000	3	1	3	3	3	3	2	3	1	3	3	2	1	1	2	3	3	1	1	1
Male	41-64	Diploma or Bachelor’s degree	HK$30,001-HK$45,000	2	2	4	4	2	3	2	2	2	2	2	2	2	2	2	2	2	2	2	2
Male	18-25	Master or above	HK$30,001-HK$45,000	4	2	4	4	3	4	2	4	4	2	2	4	4	4	3	3	1	1	0	0
Female	26-40	Master or above	HK$30,001-HK$45,000	3	4	4	4	4	4	4	4	4	4	4	3	2	3	3	3	3	1	0	0
Male	26-40	Master or above	HK$30,001-HK$45,000	3	3	4	3	3	4	1	3	3	2	1	3	3	3	1	1	2	1	0	0
Male	26-40	Master or above	HK$30,001-HK$45,000	2	3	4	4	4	4	4	4	4	4	4	4	4	4	4	0	0	3	0	0
Female	26-40	Master or above	HK$30,001-HK$45,000	4	4	4	4	4	4	4	4	4	4	4	4	4	4	4	0	0	0	0	0
Male	26-40	Master or above	HK$30,001-HK$45,000	4	4	4	4	4	4	4	4	4	4	4	3	3	3	3	2	1	1	0	0
Male	26-40	Master or above	HK$30,001-HK$45,000	1	1	4	4	3	4	1	3	2	4	3	1	0	1	1	4	2	3	0	0
Female	26-40	Master or above	HK$30,001-HK$45,000	0	0	3	2	2	3	1	1	1	1	1	0	0	0	0	4	3	1	0	0
Male	26-40	Master or above	HK$30,001-HK$45,000	2	2	3	3	2	4	2	2	2	2	2	1	3	3	2	2	2	2	0	1
Female	26-40	Master or above	HK$30,001-HK$45,000	1	1	4	4	3	3	3	3	3	0	3	1	1	1	0	3	3	1	0	1
Female	26-40	Master or above	HK$30,001-HK$45,000	3	3	4	4	3	3	3	3	3	3	3	3	3	3	3	2	3	2	1	1
Male	26-40	Master or above	HK$30,001-HK$45,000	2	2	4	4	3	3	2	2	3	3	2	3	3	2	2	3	3	2	1	1
Female	26-40	Master or above	HK$30,001-HK$45,000	2	2	3	3	2	3	2	2	2	2	2	3	3	2	2	2	3	1	1	1
Male	26-40	Master or above	HK$30,001-HK$45,000	2	3	4	3	4	4	3	3	3	3	3	2	2	2	2	4	3	3	1	1
Male	26-40	Master or above	HK$30,001-HK$45,000	3	3	3	3	3	3	1	1	1	1	2	4	4	4	4	1	1	3	1	1
Female	26-40	Master or above	HK$30,001-HK$45,000	2	2	3	3	3	3	2	2	2	3	3	1	1	1	1	3	2	2	1	1
Male	26-40	Master or above	HK$30,001-HK$45,000	4	4	4	4	3	4	4	4	4	4	4	4	4	4	2	3	2	3	1	1
Female	26-40	Master or above	HK$30,001-HK$45,000	1	1	3	3	1	2	1	1	1	1	1	0	0	0	0	4	3	1	1	1
Male	26-40	Master or above	HK$30,001-HK$45,000	1	1	2	1	2	2	1	3	3	2	2	1	1	1	0	4	4	3	1	1
Male	26-40	Master or above	HK$30,001-HK$45,000	3	3	3	3	2	3	3	3	3	3	3	3	3	3	3	2	1	2	1	1
Male	26-40	Master or above	HK$30,001-HK$45,000	1	3	4	4	2	3	2	2	3	3	1	2	2	1	2	3	3	1	1	1
Female	26-40	Master or above	HK$30,001-HK$45,000	3	3	4	4	4	4	3	3	3	3	3	1	2	2	3	3	2	3	1	1
Female	26-40	Master or above	HK$30,001-HK$45,000	4	4	4	4	2	4	1	1	1	3	1	3	2	2	1	3	3	3	3	1
Male	26-40	Master or above	HK$30,001-HK$45,000	2	2	3	3	2	3	2	2	2	1	1	1	1	1	1	3	3	2	1	2
Male	26-40	Master or above	HK$30,001-HK$45,000	3	3	4	4	2	4	3	3	4	3	3	3	3	3	3	2	2	2	2	2
Female	26-40	Master or above	HK$30,001-HK$45,000	2	2	3	3	3	3	2	2	2	2	2	1	1	1	1	3	3	2	2	2
Male	41-64	Master or above	HK$30,001-HK$45,000	4	4	4	4	4	4	4	4	4	3	3	4	4	4	4	0	0	0	0	0
Male	41-64	Master or above	HK$30,001-HK$45,000	1	1	4	2	3	4	4	4	4	4	4	3	3	3	3	2	3	2	0	0
Female	41-64	Master or above	HK$30,001-HK$45,000	2	3	4	4	2	3	3	3	3	3	2	2	3	3	3	2	3	3	1	1
Male	41-64	Master or above	HK$30,001-HK$45,000	1	1	3	3	3	3	3	3	3	2	3	3	3	3	3	1	2	1	1	1
Male	41-64	Master or above	HK$30,001-HK$45,000	2	2	4	4	3	3	2	2	2	2	2	3	2	2	2	2	2	2	1	1
Male	41-64	Master or above	HK$30,001-HK$45,000	3	2	3	3	2	2	2	2	2	2	2	1	1	1	1	3	3	1	2	2
Male	41-64	Secondary school	HK$45,001-HK$60,000	3	3	3	3	3	3	3	3	3	3	3	4	4	4	4	0	0	0	0	0
Male	41-64	Secondary school	HK$45,001-HK$60,000	4	4	4	4	3	4	4	4	4	4	3	4	4	4	4	0	1	0	0	0
Male	41-64	Secondary school	HK$45,001-HK$60,000	3	3	3	3	3	3	3	3	3	3	3	3	4	4	4	1	2	1	0	1
Male	41-64	Secondary school	HK$45,001-HK$60,000	4	4	4	4	3	3	4	4	4	3	3	3	3	3	3	1	1	1	0	1
Male	18-25	Diploma or Bachelor’s degree	HK$45,001-HK$60,000	4	4	4	4	4	4	4	4	4	4	4	4	4	4	4	0	0	0	0	0
Female	18-25	Diploma or Bachelor’s degree	HK$45,001-HK$60,000	1	3	4	2	2	4	3	3	3	3	3	1	2	2	1	3	4	3	1	1
Female	18-25	Diploma or Bachelor’s degree	HK$45,001-HK$60,000	1	3	4	4	3	4	3	3	3	3	3	1	3	1	1	3	3	1	1	1
Female	18-25	Diploma or Bachelor’s degree	HK$45,001-HK$60,000	3	4	4	4	4	4	4	4	4	4	4	3	2	2	2	2	1	1	1	1
Male	26-40	Diploma or Bachelor’s degree	HK$45,001-HK$60,000	0	0	4	3	3	4	2	2	2	4	4	3	3	3	3	1	0	1	0	0
Female	26-40	Diploma or Bachelor’s degree	HK$45,001-HK$60,000	3	4	4	4	2	4	2	3	3	4	3	2	2	2	3	4	3	2	0	0
Male	26-40	Diploma or Bachelor’s degree	HK$45,001-HK$60,000	2	2	4	4	3	4	2	2	2	2	2	0	0	0	0	3	3	1	0	1
Male	26-40	Diploma or Bachelor’s degree	HK$45,001-HK$60,000	4	4	4	4	4	4	4	4	4	3	4	4	4	4	4	3	3	3	0	1
Female	26-40	Diploma or Bachelor’s degree	HK$45,001-HK$60,000	3	2	4	2	3	3	1	3	3	3	3	2	1	1	1	3	3	3	0	1
Female	26-40	Diploma or Bachelor’s degree	HK$45,001-HK$60,000	3	3	4	4	3	3	2	2	2	2	2	3	3	3	3	2	2	2	1	1
Female	26-40	Diploma or Bachelor’s degree	HK$45,001-HK$60,000	3	2	3	3	3	3	3	3	3	3	3	2	3	3	3	2	2	1	1	1
Male	26-40	Diploma or Bachelor’s degree	HK$45,001-HK$60,000	3	4	4	4	4	4	4	4	4	4	4	4	4	4	4	1	1	1	1	1
Female	26-40	Diploma or Bachelor’s degree	HK$45,001-HK$60,000	2	2	3	3	3	3	2	2	2	3	2	1	1	1	1	3	3	2	1	1
Female	26-40	Diploma or Bachelor’s degree	HK$45,001-HK$60,000	2	2	3	4	3	4	3	3	3	1	2	3	3	4	2	4	4	4	0	2
Female	26-40	Diploma or Bachelor’s degree	HK$45,001-HK$60,000	2	4	4	4	3	4	4	4	4	2	2	3	3	3	3	2	3	2	0	2
Male	26-40	Diploma or Bachelor’s degree	HK$45,001-HK$60,000	2	0	4	2	2	2	2	2	2	2	2	2	2	2	2	2	4	2	0	2
Male	26-40	Diploma or Bachelor’s degree	HK$45,001-HK$60,000	1	1	4	3	3	3	0	0	0	1	1	1	0	0	0	4	3	1	0	2
Female	26-40	Diploma or Bachelor’s degree	HK$45,001-HK$60,000	0	0	4	3	2	4	0	0	0	0	0	0	0	0	0	4	2	2	2	2
Male	41-64	Diploma or Bachelor’s degree	HK$45,001-HK$60,000	4	4	4	4	4	4	4	4	4	2	4	4	4	4	4	0	0	1	0	0
Female	41-64	Diploma or Bachelor’s degree	HK$45,001-HK$60,000	2	2	4	4	4	4	2	3	3	4	4	4	4	4	2	1	4	3	0	0
Female	41-64	Diploma or Bachelor’s degree	HK$45,001-HK$60,000	2	2	3	3	3	3	3	3	3	3	3	2	2	2	2	3	1	1	1	0
Male	41-64	Diploma or Bachelor’s degree	HK$45,001-HK$60,000	2	2	3	2	2	2	2	2	2	3	2	1	1	1	3	3	3	1	0	1
Female	41-64	Diploma or Bachelor’s degree	HK$45,001-HK$60,000	3	4	4	3	2	4	2	4	3	4	3	3	3	3	3	1	2	3	1	1
Male	41-64	Diploma or Bachelor’s degree	HK$45,001-HK$60,000	3	3	3	3	2	3	3	3	3	3	3	3	3	3	3	2	2	2	1	1
Male	41-64	Diploma or Bachelor’s degree	HK$45,001-HK$60,000	3	3	4	3	3	3	3	2	3	3	3	3	3	2	2	2	3	4	1	1
Male	41-64	Diploma or Bachelor’s degree	HK$45,001-HK$60,000	2	2	4	3	2	4	3	2	2	3	2	1	2	2	1	3	3	3	1	1
Male	41-64	Diploma or Bachelor’s degree	HK$45,001-HK$60,000	1	1	3	3	3	3	3	3	3	3	3	3	3	3	3	3	3	3	3	3
Male	26-40	Master or above	HK$45,001-HK$60,000	3	3	3	3	3	3	3	3	3	3	3	3	3	3	1	3	4	1	0	0
Male	26-40	Master or above	HK$45,001-HK$60,000	4	4	4	4	4	4	4	4	4	4	4	4	4	4	4	0	0	1	0	0
Female	26-40	Master or above	HK$45,001-HK$60,000	2	2	4	3	3	4	3	4	4	3	4	3	3	3	2	3	1	3	0	0
Female	26-40	Master or above	HK$45,001-HK$60,000	0	0	4	4	4	3	1	2	1	2	1	0	0	0	0	4	3	2	0	0
Male	26-40	Master or above	HK$45,001-HK$60,000	4	4	4	4	4	4	1	3	3	3	3	3	3	3	3	3	3	3	0	1
Female	26-40	Master or above	HK$45,001-HK$60,000	2	2	3	3	2	3	1	2	2	3	3	2	2	2	2	3	4	1	1	1
Female	26-40	Master or above	HK$45,001-HK$60,000	1	1	4	3	3	3	2	2	1	3	2	1	1	1	1	4	2	3	1	1
Female	26-40	Master or above	HK$45,001-HK$60,000	4	2	4	4	4	4	1	1	1	1	1	2	2	2	2	4	4	4	4	1
Male	26-40	Master or above	HK$45,001-HK$60,000	1	1	4	3	2	4	2	3	4	3	4	1	1	1	1	3	3	1	0	2
Male	41-64	Master or above	HK$45,001-HK$60,000	4	4	4	4	4	4	4	4	4	4	4	4	4	4	4	0	1	1	0	0
Male	41-64	Master or above	HK$45,001-HK$60,000	3	4	4	4	4	4	4	4	4	4	4	3	4	4	4	1	2	1	0	0
Male	41-64	Master or above	HK$45,001-HK$60,000	3	4	4	4	1	4	3	3	3	2	3	1	1	1	1	3	3	1	0	0
Female	41-64	Master or above	HK$45,001-HK$60,000	2	3	3	3	3	3	2	3	3	3	3	4	4	4	4	2	1	3	0	1
Female	41-64	Master or above	HK$45,001-HK$60,000	2	3	3	1	3	3	2	3	3	3	3	3	3	3	2	1	1	2	1	1
Female	41-64	Master or above	HK$45,001-HK$60,000	3	3	3	3	3	3	3	3	3	3	3	3	3	3	3	1	1	1	1	1
Male	41-64	Master or above	HK$45,001-HK$60,000	1	1	4	3	2	3	1	1	1	1	1	1	1	1	1	3	3	1	1	1
Female	41-64	Master or above	HK$45,001-HK$60,000	3	2	4	4	3	3	3	3	3	3	3	2	3	3	3	2	2	2	2	1
Female	18-25	Not at all	>HK$60,000	0	0	1	0	0	0	0	0	0	0	1	4	0	4	0	4	0	4	1	3
Male	41-64	Secondary school	>HK$60,000	3	3	3	3	1	3	3	3	3	3	3	2	2	3	3	1	1	1	1	1
Female	41-64	Secondary school	>HK$60,000	3	3	4	4	2	4	2	2	2	3	2	2	2	2	2	2	2	2	1	1
Male	41-64	Secondary school	>HK$60,000	3	3	4	3	3	4	3	1	1	3	3	3	1	3	3	1	1	1	1	1
Female	26-40	Diploma or Bachelor’s degree	>HK$60,000	4	4	4	4	4	4	4	4	4	4	4	2	3	3	4	3	2	0	0	0
Female	26-40	Diploma or Bachelor’s degree	>HK$60,000	4	4	4	4	4	4	4	3	2	4	2	4	4	4	4	0	1	1	0	0
Female	26-40	Diploma or Bachelor’s degree	>HK$60,000	2	4	4	4	4	4	3	3	3	3	3	2	3	3	3	2	4	3	0	0
Female	26-40	Diploma or Bachelor’s degree	>HK$60,000	3	1	3	3	3	3	3	3	3	3	3	1	1	1	2	3	3	3	0	0
Male	26-40	Diploma or Bachelor’s degree	>HK$60,000	3	4	3	3	3	3	3	3	3	3	2	2	2	2	3	1	0	3	0	0
Male	26-40	Diploma or Bachelor’s degree	>HK$60,000	4	4	4	4	4	4	4	4	4	4	4	4	4	4	4	2	1	1	0	0
Male	26-40	Diploma or Bachelor’s degree	>HK$60,000	3	3	4	4	4	4	4	4	4	4	4	2	2	2	2	3	3	0	0	0
Male	26-40	Diploma or Bachelor’s degree	>HK$60,000	2	2	4	2	3	4	3	3	3	2	3	1	2	2	1	4	4	1	0	0
Female	26-40	Diploma or Bachelor’s degree	>HK$60,000	2	3	4	3	3	4	3	3	3	3	2	1	2	2	1	3	3	3	0	0
Male	26-40	Diploma or Bachelor’s degree	>HK$60,000	2	2	3	3	3	3	2	2	2	2	2	2	1	1	1	3	3	3	1	1
Male	26-40	Diploma or Bachelor’s degree	>HK$60,000	4	4	4	2	4	4	4	4	4	4	4	2	2	2	0	4	4	4	3	2
Male	41-64	Diploma or Bachelor’s degree	>HK$60,000	4	4	4	4	4	4	4	4	4	4	4	4	4	4	4	0	0	0	0	0
Female	41-64	Diploma or Bachelor’s degree	>HK$60,000	3	1	4	4	1	4	4	4	4	4	2	1	2	2	1	3	0	3	0	0
Male	41-64	Diploma or Bachelor’s degree	>HK$60,000	4	4	4	4	4	4	4	4	4	4	4	3	3	3	4	3	2	3	0	0
Male	41-64	Diploma or Bachelor’s degree	>HK$60,000	2	4	4	1	1	4	3	4	4	4	3	1	3	3	2	1	0	3	0	0
Male	41-64	Diploma or Bachelor’s degree	>HK$60,000	4	4	4	4	4	4	3	3	3	4	3	4	4	4	4	0	0	2	0	0
Male	41-64	Diploma or Bachelor’s degree	>HK$60,000	3	3	4	4	4	4	3	3	3	2	2	3	3	3	3	2	2	2	0	1
Female	41-64	Diploma or Bachelor’s degree	>HK$60,000	1	2	4	2	2	3	1	1	2	2	2	2	2	2	1	1	4	3	0	1
Female	41-64	Diploma or Bachelor’s degree	>HK$60,000	3	2	4	4	3	4	3	3	3	3	2	3	3	3	3	1	1	2	1	1
Male	41-64	Diploma or Bachelor’s degree	>HK$60,000	2	2	4	4	2	3	3	2	2	2	2	2	2	2	2	2	3	2	1	1
Female	41-64	Diploma or Bachelor’s degree	>HK$60,000	2	3	4	4	4	4	2	2	2	3	3	2	4	3	2	2	3	1	1	1
Male	41-64	Diploma or Bachelor’s degree	>HK$60,000	2	2	4	4	3	4	3	3	3	3	3	2	2	2	3	2	2	3	1	1
Male	41-64	Diploma or Bachelor’s degree	>HK$60,000	3	3	3	4	2	2	3	3	4	3	3	4	4	4	4	1	1	3	3	1
Female	41-64	Diploma or Bachelor’s degree	>HK$60,000	1	2	3	3	3	3	3	3	2	3	2	1	1	1	1	3	3	2	2	2
Male	41-64	Diploma or Bachelor’s degree	>HK$60,000	3	3	4	4	4	4	3	3	3	4	4	3	2	2	2	3	3	3	3	3
Male	26-40	Master or above	>HK$60,000	4	4	4	4	4	4	4	4	4	4	4	4	4	4	4	1	1	2	0	0
Male	26-40	Master or above	>HK$60,000	4	4	4	4	4	4	4	4	4	4	4	4	4	4	4	0	0	0	0	0
Male	26-40	Master or above	>HK$60,000	4	4	4	4	4	4	4	4	4	4	4	4	4	4	4	0	0	0	0	0
Male	26-40	Master or above	>HK$60,000	4	4	4	4	4	4	4	4	4	3	3	3	4	4	4	1	0	2	0	0
Male	26-40	Master or above	>HK$60,000	4	4	4	4	4	4	4	4	4	4	4	4	4	4	4	0	0	0	0	0
Male	26-40	Master or above	>HK$60,000	4	4	4	4	4	4	3	3	3	1	3	4	4	4	4	0	3	1	0	0
Male	26-40	Master or above	>HK$60,000	4	4	4	4	4	4	4	4	4	4	4	3	3	3	3	2	1	1	1	0
Male	26-40	Master or above	>HK$60,000	2	2	3	3	3	2	3	3	3	2	2	2	3	3	1	3	2	1	0	1
Female	26-40	Master or above	>HK$60,000	1	1	4	3	2	4	2	2	2	2	2	1	1	1	1	3	3	3	0	1
Male	26-40	Master or above	>HK$60,000	2	1	3	3	2	3	2	2	2	2	2	1	1	1	1	3	3	2	0	1
Male	26-40	Master or above	>HK$60,000	4	4	4	4	4	4	4	4	4	4	4	4	4	4	4	1	1	2	1	1
Male	26-40	Master or above	>HK$60,000	3	3	3	3	2	3	2	3	3	3	3	2	3	3	1	3	1	1	1	1
Male	26-40	Master or above	>HK$60,000	1	0	4	4	1	4	1	1	1	2	2	1	1	1	1	3	4	1	1	1
Female	26-40	Master or above	>HK$60,000	1	1	3	3	2	3	1	2	3	2	1	1	1	1	1	2	3	1	1	1
Female	26-40	Master or above	>HK$60,000	2	2	3	3	2	2	1	2	1	2	2	1	0	0	1	3	3	2	1	1
Female	41-64	Master or above	>HK$60,000	1	2	3	3	3	4	2	2	2	3	2	1	1	1	2	3	1	1	0	0
Male	41-64	Master or above	>HK$60,000	3	4	4	4	4	4	3	3	3	2	2	4	4	4	3	0	0	3	0	0
Female	41-64	Master or above	>HK$60,000	3	3	4	4	4	4	3	3	3	3	3	3	3	3	3	3	2	2	0	0
Female	41-64	Master or above	>HK$60,000	0	0	4	2	2	3	2	2	2	2	2	2	2	2	1	3	3	2	0	0
Female	41-64	Master or above	>HK$60,000	2	4	4	4	4	4	3	3	3	4	4	3	3	3	3	1	0	0	0	0
Female	41-64	Master or above	>HK$60,000	3	3	4	4	4	4	3	3	3	3	3	2	2	2	2	2	1	1	0	0
Female	41-64	Master or above	>HK$60,000	4	4	4	4	4	4	2	2	2	2	2	4	4	3	4	1	1	2	0	0
Male	41-64	Master or above	>HK$60,000	4	4	4	4	4	4	4	4	4	4	4	4	4	4	4	0	0	0	0	0
Female	41-64	Master or above	>HK$60,000	4	4	4	4	4	4	3	3	3	4	4	4	4	4	4	0	0	1	0	0
Female	41-64	Master or above	>HK$60,000	3	4	4	4	3	4	3	4	4	3	3	3	3	2	4	4	3	1	0	0
Male	41-64	Master or above	>HK$60,000	3	3	3	3	3	3	3	3	3	3	3	2	3	3	2	4	1	3	0	0
Female	41-64	Master or above	>HK$60,000	2	3	4	3	3	4	2	3	3	3	4	2	3	1	2	3	2	2	0	0
Female	41-64	Master or above	>HK$60,000	2	3	4	4	3	3	2	3	3	3	3	2	2	2	2	3	3	3	0	0
Female	41-64	Master or above	>HK$60,000	1	3	4	4	3	4	3	3	3	3	2	2	2	1	1	1	4	1	0	0
Female	41-64	Master or above	>HK$60,000	3	1	4	4	2	2	1	3	3	2	2	1	1	1	3	3	4	1	0	0
Female	41-64	Master or above	>HK$60,000	3	3	4	4	4	4	3	4	4	3	4	3	3	3	3	1	0	3	0	0
Female	41-64	Master or above	>HK$60,000	0	0	4	4	3	4	1	1	1	1	3	1	0	0	0	4	3	3	0	0
Female	41-64	Master or above	>HK$60,000	1	4	4	4	3	4	3	3	4	2	3	2	3	3	3	2	1	3	0	0
Female	41-64	Master or above	>HK$60,000	1	3	4	4	3	4	1	1	1	2	2	1	1	1	1	3	1	0	1	0
Male	41-64	Master or above	>HK$60,000	4	4	4	4	4	4	4	4	4	0	4	4	4	4	4	1	1	3	0	1
Female	41-64	Master or above	>HK$60,000	2	2	3	4	3	3	3	3	3	3	2	3	3	2	2	1	1	3	0	1
Male	41-64	Master or above	>HK$60,000	2	3	4	4	3	4	1	1	1	2	2	1	1	1	1	2	2	2	0	1
Male	41-64	Master or above	>HK$60,000	0	4	4	4	4	4	3	3	3	3	3	3	3	3	3	1	1	2	0	1
Female	41-64	Master or above	>HK$60,000	2	3	4	4	3	4	2	2	2	3	2	1	2	2	2	4	2	1	0	1
Male	41-64	Master or above	>HK$60,000	1	1	3	3	2	2	3	3	3	3	3	3	3	1	1	3	1	3	0	1
Male	41-64	Master or above	>HK$60,000	3	3	3	3	3	3	2	3	3	3	2	3	3	3	3	1	1	1	1	1
Male	41-64	Master or above	>HK$60,000	2	0	3	3	1	2	1	1	1	1	1	1	1	1	1	3	3	1	1	1
Female	41-64	Master or above	>HK$60,000	2	2	3	3	2	3	2	2	2	2	2	2	1	1	1	3	3	3	2	1
Male	41-64	Master or above	>HK$60,000	1	0	4	3	1	3	2	2	1	1	1	2	1	1	0	3	3	2	0	2
Male	41-64	Master or above	>HK$60,000	3	3	4	3	3	4	3	3	3	3	3	3	3	3	3	1	1	2	0	3
